# Supplementary material for: Integrated IBD Analysis, GWAS Analysis and Transcriptome Analysis to Identify the Candidate Genes for White Spot Disease in Maize
Source: Int J Mol Sci. 2023 Jun 11;24(12):10005. doi: 10.3390/ijms241210005 (PMC10298249; doi:10.3390/ijms241210005)
Supplement: Supplementary file 1 [file ijms-24-10005-s001.zip]

Archive with 16 entries (16 files):
- Figure S1 Comparison of genetic components among 48 lines, including QB512, QR273, HCL645, and their respective derivative lines..png
- Figure S2 Manhattan plot for each chromosome in Shilin..png
- Figure S3 Manhattan plot for each chromosome in Mojiang..png
- Figure S4 Manhattan plot for each chromosome in Wenshan..png
- Figure S5 Manhattan plot for each chromosome in joint environments.png
- Table S1 The MWS DI in a panel of 143 inbred lines across three environments.xlsx
- Table S10 Pedigree and subgroups of QR273, HCL645, QB512 and their derivatives.xlsx
- Table S11 The specific quantitative primers of canddidate genes.xlsx
- Table S2 The information of IBD segments detected in this paper.xlsx
- Table S3 QTNs significantly associated with MWS in Shilin.xlsx
- Table S4 QTNs significantly associated with MWS in Mojiang.xlsx
- Table S5 QTNs significantly associated with MWS in Wenshan.xlsx
- Table S6 QTNs significantly associated with MWS in joint environments.xlsx
- Table S7 The upregulated DEGs between B73 and QR273.xlsx
- Table S8 The downregulated DEGs between B73 and QR273.xlsx
- Table S9 The genes identified in the longest IBD segment.xlsx
