# Supplementary material for: Integrated IBD Analysis, GWAS Analysis and Transcriptome Analysis to Identify the Candidate Genes for White Spot Disease in Maize
Source: Int J Mol Sci. 2023 Jun 11;24(12):10005. doi: 10.3390/ijms241210005 (PMC10298249; doi:10.3390/ijms241210005)
Supplement: Supplementary file 1 [file ijms-24-10005-s001.zip › Table S1 The MWS DI in a panel of 143 inbred lines across three environments.xlsx]

## Sheet: Sheet1
Table S1 The MWS DI in a panel of 143 inbred lines across three environments
No.	Materials	Wenshan	Mojiang	Shilin	Mean	Scale
1	ZHL908	11.1111	1.85185	0	4.32099	1
2	QR273	14.8148	16.6667	11.1111	14.1975	3
3	CML171	9.25926	16.6667	1.85185	9.25926	1
4	S65	22.2222	55.5556	16.6667	31.4815	5
5	QB191	18.5185	33.3333	37.037	29.6296	3
6	QB446	18.5185	61.1111	11.1111	30.2469	5
7	QB572	25.9259	92.5926	33.3333	50.6173	7
8	QB662	14.8148	22.2222	7.40741	14.8148	3
9	QB704	29.6296	77.7778	48.1481	51.8519	7
10	QB705	40.7407	55.5556	9.25926	35.1852	5
11	QB1018	25.9259	29.63	11.1111	22.2223	3
12	QB1148	11.1111	18.5185	11.1111	13.5802	3
13	QB1540	18.5185	48.1481	22.2222	29.6296	3
14	QB1968	40.7407	81.4815	18.5185	46.9136	5
15	QB2038	3.7037	24.0741	9.25926	12.3457	3
16	QB2208	11.1111	9.25926	14.8148	11.7284	3
17	QB2218	37.037	5.55556	12.963	18.5185	3
18	QB2229	48.1481	20.3704	12.963	27.1605	3
19	QB2232	22.2222	3.7037	25.9259	17.284	3
20	QB2398	40.7407	25.9259	9.25926	25.3086	3
21	QB2787	25.9259	59.2593	55.5556	46.9136	5
22	QB2816	85.1852	100	96.2963	93.8272	9
23	QB2827	11.1111	11.1111	29.6296	17.284	3
24	QB2887	0	3.7037	0	1.23457	1
25	QB2886	9.25926	11.1111	3.7037	8.02469	1
26	QB2892	11.1111	1.85185	0	4.32099	1
27	XL50612	51.8519	55.5556	24.0741	43.8272	5
28	CZ13	33.3333	92.5926	62.963	62.963	7
29	CZ14	44.4444	88.8889	55.5556	62.963	7
30	7031	44.4444	51.8519	12.963	36.4198	5
31	MU117	11.1111	62.963	5.55556	26.5432	3
32	OA110	5.55556	33.3333	0	12.963	3
33	QB1013	18.5185	77.7778	11.1111	35.8025	5
34	S611	12.963	33.3333	0	15.4321	3
35	ZH05	29.6296	55.5556	59.2593	48.1481	5
36	QB1660	25.9259	25.9259	0	17.284	3
37	QB512	11.1111	0	7.40741	6.17284	1
38	EY560	18.5185	5.55556	37.037	20.3704	3
39	T32	37.037	85.1852	0	40.7407	5
40	PHW79	11.1111	11.1111	5.55556	9.25926	1
41	PHB1M	11.1111	18.5185	16.6667	15.4321	3
42	QB002	48.1481	31.4815	33.3333	37.6543	5
43	CML172	11.1111	1.85185	0	4.32099	1
44	an1441	11.1111	33.3333	5.55556	16.6667	3
45	ShuangM9	33.3333	85.1852	14.8148	44.4444	5
46	HCL645	96.2963	100	88.8889	95.0617	9
47	QB2891	9.25926	1.85185	9.25926	6.79012	1
48	QB2911	5.55556	51.8519	3.7037	20.3704	3
49	QB2809	66.6667	100	92.5926	86.4198	9
50	QB99	33.3333	59.2593	59.2593	50.6173	7
51	QB48	70.3704	100	9.25926	59.8765	7
52	ZanS122	11.1111	81.4815	0	30.8642	5
53	WG1990	59.2593	74.0741	74.0741	69.1358	7
54	QB2182	5.55556	11.1111	14.8148	10.4938	3
55	QB1558	55.5556	81.4815	77.7778	71.6049	9
56	QB2721	7.40741	3.7037	18.5185	9.87654	1
57	QB3364	9.25926	2.22222	5.55556	5.67901	1
58	QB2828	9.25926	0	9.25926	6.17284	1
59	QB2852	44.4444	51.8519	18.5185	38.2716	5
60	QB2858	11.1111	35.1852	1.85185	16.0494	3
61	QB2869	18.5185	3.7037	22.2222	14.8148	3
62	QB2880	18.5185	22.2222	14.8148	18.5185	3
63	QB2881	5.55556	11.1111	1.85185	6.17284	1
64	QB2894	3.7037	0	3.7037	2.46914	1
65	QB2896	5.55556	40.7407	3.7037	16.6667	3
66	QB2919	9.25926	3.7037	5.55556	6.17284	1
67	QB2937	11.1111	27.7778	5.55556	14.8148	3
68	16xh-5	11.1111	88.8889	9.25926	36.4198	5
69	16xh-51	11.1111	14.8148	9.25926	11.7284	3
70	16xh-90	77.7778	88.8889	74.0741	80.2469	9
71	17HG-831	77.7778	11.1111	70.3704	53.0864	7
72	17HG-837	81.4815	74.0741	77.7778	77.7778	9
73	17HG-826	96.2963	11.1111	85.1852	64.1975	7
74	17HG-828	81.4815	5.55556	88.8889	58.642	7
75	17HG-829	100	11.1111	77.7778	62.963	7
76	17HG-823	96.2963	11.1111	85.1852	64.1975	7
77	17HG-824	77.7778	88.8889	74.0741	80.2469	9
78	17HG-845	88.8889	11.1111	77.7778	59.2593	7
79	17HG-840	77.7778	88.8889	74.0741	80.2469	9
80	17HG-1180	74.0741	85.1852	88.8889	82.716	9
81	17H-1185	88.8889	88.8889	81.4815	86.4198	9
82	17HG-850	77.7778	81.4815	85.1852	81.4815	9
83	18HG-822	74.0741	88.8889	77.7778	80.2469	9
84	18HG-843	88.8889	5.55556	74.0741	56.1728	7
85	QB1290	25.9259	7.40741	9.25926	14.1975	3
86	QB1299	11.1111	40.7407	35.1852	29.0123	3
87	QB1314	11.1111	22.2222	5.55556	12.963	3
88	QR200	11.1111	81.4815	33.3333	41.9753	5
89	WG646	40.7407	62.963	25.9259	43.2099	5
90	16xh-54	11.1111	66.6667	12.963	30.2469	5
91	5311	18.5185	74.0741	5.55556	32.716	5
92	QB408	22.2222	7.40741	7.40741	12.3457	3
93	ZH6218	11.1111	62.963	7.40741	27.1605	3
94	QB2663	25.9259	3.7037	0	9.87654	1
95	QB2818	48.1481	74.0741	77.7778	66.6667	7
96	NP5203	5.55556	40.7407	0	15.4321	3
97	QB3186	11.1111	7.40741	3.7037	7.40741	1
98	QB3219	59.2593	66.6667	14.8148	46.9136	5
99	M37W	18.5185	44.4444	0	20.9877	3
100	Xu178	11.1111	18.5185	5.55556	11.7284	3
101	Huangzaosi	0	5.55556	9.25926	4.93827	1
102	B73	88.8889	88.8889	85.19	87.6559	9
103	Qi319	11.1111	59.2593	0	23.4568	3
104	Mo17	11.1111	11.1111	5.55556	9.25926	1
105	A801	18.5185	77.7778	37.037	44.4444	5
106	18599	33.3333	70.3704	50	51.2346	7
107	Yu561	11.1111	11.1111	7.40741	9.87654	1
108	78-002	25.9259	48.1481	0	24.6914	3
109	81162	11.1111	85.1852	0	32.0988	5
110	Xun9058	11.1111	40.7407	7.40741	19.7531	3
111	Chang7-2	29.6296	48.1481	16.6667	31.4815	5
112	Dan598	29.6296	33.3333	5.55556	22.8395	3
113	GA209	11.1111	20.3704	12.963	14.8148	3
114	HuangC	33.3333	33.3333	9.25926	25.3086	3
115	Huangyesi	0	7.40741	0	2.46914	1
116	LH123	11.1111	77.7778	0	29.6296	3
117	LH38	11.1111	55.5556	0	22.2222	3
118	LX9801	11.1111	11.1111	9.25926	10.4938	3
119	M03	11.1111	62.963	9.25926	27.7778	3
120	M54	33.3333	35.1852	16.6667	28.3951	3
121	Mei22	18.5185	81.4815	3.7037	34.5679	5
122	Mu6	11.1111	37.037	33.3333	27.1605	3
123	PH4CV	11.1111	33.3333	9.25926	17.9012	3
124	PH6WC	22.2222	11.1111	12.963	15.4321	3
125	PHW52	11.1111	22.2222	55.5556	29.6296	3
126	R08	37.037	48.1481	16.6667	33.9506	5
127	T8	48.1481	70.3704	51.8519	56.7901	7
128	YE478	37.037	48.1481	51.8519	45.679	5
129	ZONG3	11.1111	11.1111	9.25926	10.4938	3
130	Zi330	22.2222	46.2963	16.6667	28.3951	3
131	Re67	14.8148	11.1111	0	8.64198	1
132	S909	33.3333	40.7407	0	24.6914	3
133	QB1190	59.2593	81.4815	70.3704	70.3704	9
134	QB1545	25.9259	62.963	9.25926	32.716	5
135	G4675Z	14.8148	33.3333	0	16.0494	3
136	BS1074	0	5.55556	0	1.85185	1
137	97178	11.1111	9.25926	7.40741	9.25926	1
138	PHR55	11.1111	11.1111	5.55556	9.25926	1
139	QB44	96.2963	100	33.3333	76.5432	9
140	QB1258	11.1111	7.40741	9.25926	9.25926	1
141	QB1310	11.1111	7.40741	9.25926	9.25926	1
142	GH368	11.1111	70.3704	33.3333	38.2716	5
143	Zheng58	11.1111	77.7778	31.4815	40.1235	5
