# Supplementary material for: Integrated IBD Analysis, GWAS Analysis and Transcriptome Analysis to Identify the Candidate Genes for White Spot Disease in Maize
Source: Int J Mol Sci. 2023 Jun 11;24(12):10005. doi: 10.3390/ijms241210005 (PMC10298249; doi:10.3390/ijms241210005)
Supplement: Supplementary file 1 [file ijms-24-10005-s001.zip › Table S10 Pedigree and subgroups of QR273, HCL645, QB512 and their derivatives.xlsx]

## Sheet: Sheet1
Table S10 Pedigree and subgroups of QR273, HCL645, QB512 and their derivatives
No.	Material	Subgroup	Predigree
1	QR273	Suwan	From Suwan1 population
2	QB1968	Suwan	(QB48×QR273)×QR273
3	QB2182	Suwan	(T32×S273)×QR273
4	QB2038	Suwan	QB576×QR273
5	QB2208	Suwan	QB576×QR273
6	QB2218	Suwan	QB576×QR273
7	QB2229	Suwan	QB576×QR273
8	QB2232	Suwan	QB576×QR273
9	QB1660	Suwan	QB572×QR273
10	QB2827	suwan-lancaster	QB197×QR273
11	QB2828	suwan-lancaster	QB197×QR273
12	QB1258	suwan-lancaster	QR273×B1189Z
13	QB1290	suwan-lancaster	QR273×B1189Z
14	QB1299	suwan-lancaster	QR273×B1189Z
15	QB1314	suwan-lancaster	QR273×B1189Z
16	QB1310	suwan-lancaster	QR273×D1798Z
17	QB3186	suwan-lancaster	INC63×QR273
18	16xh-51	suwan-lancaster	QR273×PHB1M
19	16xh-54	suwan-Iodent	QR273×HCL645
20	16xh-5	suwan-lancaster	QR273×B1189Z
21	16xh-90	suwan-lancaster	QR273×PHB1M
22	HCL645	Iodent	HCL503×HCL646
23	17HG-831	suwan-Iodent	(QR273×HCL645)×HCL645
24	17HG-837	suwan-Iodent	(QR273×HCL645)×HCL645
25	17HG-826	suwan-Iodent	(QR273×HCL645)×HCL645
26	17HG-828	suwan-Iodent	(QR273×HCL645)×HCL645
27	17HG-829	suwan-Iodent	(QR273×HCL645)×HCL645
28	17HG-823	suwan-Iodent	(QR273×HCL645)×HCL645
29	17HG-824	suwan-Iodent	(QR273×HCL645)×HCL645
30	17HG-845	suwan-Iodent	(QR273×HCL645)×HCL645
31	17HG-840	suwan-Iodent	(QR273×HCL645)×HCL645
32	17HG-1180	suwan-Iodent	(QR273×HCL645)×HCL645
33	17H-1185	suwan-Iodent	(QR273×HCL645)×HCL645
34	17HG-850	suwan-Iodent	(QR273×HCL645)×HCL645
35	18HG-822	suwan-Iodent	(QR273×HCL645)×HCL645
36	18HG-843	suwan-Iodent	(QR273×HCL645)×HCL645
37	QB512	Reid-PB	LD933
38	QB2891	Reid-PB	QB1018×QB512
39	QB2892	Reid-PB	QB1018×QB512
40	QB2894	Reid-PB	QB1018×QB512
41	QB2896	Reid-PB	QB1018×QB512
42	QB2919	Reid-PB	QB1018×QB512
43	QB2937	Reid-PB	QB1064×QB512
44	QB2869	Reid-PB	QB512×PH6WC
45	QB2880	Reid-PB	QB512×PH6WC
46	QB2881	Reid-PB	QB512×PH6WC
47	QB2886	Reid-PB	QB512×PH6WC
48	QB2887	Reid-PB	QB512×PH6WC
