# Supplementary material for: Integrated IBD Analysis, GWAS Analysis and Transcriptome Analysis to Identify the Candidate Genes for White Spot Disease in Maize
Source: Int J Mol Sci. 2023 Jun 11;24(12):10005. doi: 10.3390/ijms241210005 (PMC10298249; doi:10.3390/ijms241210005)
Supplement: Supplementary file 1 [file ijms-24-10005-s001.zip › Table S11 The specific quantitative primers of canddidate genes.xlsx]

## Sheet: Sheet1
Table S11 The specific quantitative primers of canddidate genes
Gene ID	Candidate genes	Primer sequence(5'->3')
		Forward primer	Reverse primer
1	Zm00001d053684	TGAGCACAGAGCACTCACTC	CCACTCCATGGTAACGCTCT
2	Zm00001d049023	TCTGACGGTGACACTCCAAAA	AGTCCTGAGTCTCGTTCCCA
3	Zm00001d044272	ATGGTGATGGTGGAGTGCGA	AGGAACGAACGTACCACGATGT
4	Zm00001d003294	CTTGCTTGGGCGACTTGATG	ATGTGCTGTCATCTGGGGTG
5	Zm00001d029583	GACCATGCAGCTCAAGAATCG	GAGATGTTGAGCGCGAAGAC
Reference gene	ZmActin3	TCACCCTGTGCTGCTGACCG	GAACCGTGTGGCTCACACCA
