# Supplementary material for: Integrated IBD Analysis, GWAS Analysis and Transcriptome Analysis to Identify the Candidate Genes for White Spot Disease in Maize
Source: Int J Mol Sci. 2023 Jun 11;24(12):10005. doi: 10.3390/ijms241210005 (PMC10298249; doi:10.3390/ijms241210005)
Supplement: Supplementary file 1 [file ijms-24-10005-s001.zip › Table S2 The information of IBD segments detected in this paper.xlsx]

## Sheet: Sheet1
Table S2 The information of IBD segments detected in this paper
FP groups	NO.	Chr.	Left marker	Pos1 (bp)	Right marker	Pos2 (bp)	SNP number	Intenvel (kb)
QB512	1	1	SYN10558	1941997	PZE-101001116	2045592	2	103.595
	2	1	PZE-101013818	7866527	PZE-101021455	12322177	7	4455.65
	3	1	SYN5051	15731338	PZE-101030925	18986337	7	3255
	4	1	SYN18916	22408315	PZE-101034578	22463760	2	55.445
	5	1	ZM013364-0434	22918394	SYN13195	23271570	3	353.176
	6	1	SYN30334	25904771	SYN6258	27016812	7	1112.04
	7	1	SYN37291	30862303	SYN8487	31925067	2	1062.76
	8	1	PZA00654.10	32583345	PZE-101056062	39891430	15	7308.09
	9	1	PZE-101060218	43969906	SYN25502	59572173	28	15602.3
	10	1	PZE-101076732	60701312	PZA01476.1	61206766	3	505.454
	11	1	PZE-101081882	69400073	SYN38889	73127083	4	3727.01
	12	1	PZE-101087151	77488854	PZE-101087816	78988554	4	1499.7
	13	1	PZE-101089042	80680124	PZE-101092483	84924223	5	4244.1
	14	1	PZE-101093330	85990043	PZE-101094046	87601544	2	1611.5
	15	1	PZE-101097273	88014758	PUT-163a-60351355-2654	89099671	3	1084.91
	16	1	PZE-101098597	90207176	PZE-101103681	102452374	10	12245.2
	17	1	PZE-101105116	105749228	PZE-101117896	142555227	21	36806
	18	1	PZE-101119535	146635370	PZE-101120307	148002635	2	1367.27
	19	1	PUT-163a-78105032-4267	151090712	PUT-163a-18163291-1250	151425114	3	334.402
	20	1	PZE-101125240	158233090	PZE-101126132	159589514	4	1356.42
	21	1	PZE-101127101	161080152	PZE-101127956	162322675	3	1242.52
	22	1	PZE-101129867	165851035	PZE-101132110	170339820	6	4488.78
	23	1	PZE-101133386	172699076	PZE-101135457	175056011	2	2356.93
	24	1	SYN2836	180787501	SYN25877	181924545	4	1137.04
	25	1	SYN11638	187446296	PZE-101144841	187874672	2	428.376
	26	1	SYN37116	188962034	SYN28108	189468174	6	506.14
	27	1	PZE-101148237	191734414	PZE-101149110	192280029	2	545.615
	28	1	SYN35993	193123365	PZE-101151332	194858850	7	1735.48
	29	1	SYN10137	200556614	PZE-101176010	219921698	47	19365.1
	30	1	SYN31284	223213642	SYN31258	223329502	3	115.86
	31	1	PZE-101183861	227897181	PZE-101206982	255359281	27	27462.1
	32	1	PZE-101212926	262139483	PZE-101215804	266022776	16	3883.29
	33	1	PZE-101218947	269437927	PZE-101220338	270836249	2	1398.32
	34	1	SYN19809	271597856	SYN19814	271598114	2	0.258
	35	1	PZE-101223875	273948081	PZE-101238646	285157222	15	11209.1
	36	1	SYNGENTA16880	285763932	PUT-163a-18179900-1492	289167989	5	3404.06
	37	1	SYNGENTA15825	292080252	PZE-101257475	300115674	20	8035.42
	38	2	PZA00902.1	3069068	PZE-102008221	4050800	5	981.732
	39	2	PZA00200.9	5821159	PZE-102016053	6916483	6	1095.32
	40	2	PZE-102018147	8502470	SYN11391	9917448	9	1414.98
	41	2	SYN38156	10295117	SYN7605	11897262	6	1602.14
	42	2	PZE-102029821	13873604	PZE-102037839	18210280	5	4336.68
	43	2	PZE-102039584	19351602	SYN38857	20125380	2	773.778
	44	2	PZE-102047059	24658060	PZE-102047226	24810351	3	152.291
	45	2	SYN3934	28655033	PZE-102052716	30305331	4	1650.3
	46	2	PZE-102057193	35357753	SYN21188	36946637	2	1588.88
	47	2	PZE-102059980	38142749	PZE-102060230	39031517	3	888.768
	48	2	SYN28428	39454170	PZE-102062527	40860695	2	1406.53
	49	2	PUT-163a-30087333-1864	41764106	PZE-102064786	42692650	2	928.544
	50	2	PZE-102070575	48658706	PZE-102071233	49976799	5	1318.09
	51	2	SYN33137	51780601	PUT-163a-29946189-1835	52280310	2	499.709
	52	2	SYN36680	55643529	PZA03410.1	68655603	15	13012.1
	53	2	PZE-102082836	69162150	PZE-102099860	115202945	21	46040.8
	54	2	PZE-102103953	128267169	PZE-102105304	131343171	4	3076
	55	2	PZE-102106302	134311381	PZE-102136184	185720481	78	51409.1
	56	2	PZE-102137663	186532589	PZE-102138285	186904181	4	371.592
	57	2	PZE-102141303	188825172	SYN12064	196662313	14	7837.14
	58	2	PZE-102151305	197832908	PUT-163a-18167719-1296	199848058	4	2015.15
	59	2	SYNGENTA11653	200944641	PZE-102182363	221887154	16	20942.5
	60	2	PZE-102180077	222706837	PZA00672.8	228991012	7	6284.18
	61	2	PZE-102185494	229287549	SYN6449	230781209	6	1493.66
	62	2	PZE-102186878	230928404	PZE-102192855	232625607	6	1697.2
	63	2	PZA03576.3	233874044	PZE-102193394	236250014	2	2375.97
	64	3	SYN6355	1551849	PZE-103001622	1770209	2	218.36
	65	3	PZE-103011754	5971957	PZE-103014981	7931087	3	1959.13
	66	3	PZE-103016590	9300575	PZE-103017768	10227371	3	926.796
	67	3	ZM013910-0104	10998745	PZE-103020025	12172514	3	1173.77
	68	3	PZE-103021006	12863201	SYN37356	13508913	2	645.712
	69	3	PZE-103023459	15467908	PZE-103025710	18157650	4	2689.74
	70	3	PZE-103025972	18717635	PZE-103026019	18720720	2	3.085
	71	3	SYN8205	19676576	PZE-103029211	21506959	4	1830.38
	72	3	PZE-103034523	27434914	PZE-103035657	28562347	5	1127.43
	73	3	SYN11138	31060165	SYN11139	31061877	2	1.712
	74	3	PZE-103040783	36281842	SYN20171	36501073	2	219.231
	75	3	PZE-103041672	37846060	PZE-103042244	39732446	3	1886.39
	76	3	PZE-103042497	40200815	PZE-103045246	45583442	9	5382.63
	77	3	SYN33624	47062175	PZE-103051259	56138081	8	9075.91
	78	3	PZE-103054873	64092165	PZE-103059675	83039652	19	18947.5
	79	3	PZE-103060259	84724277	PZE-103064651	98940089	11	14215.8
	80	3	PZE-103065512	101981136	PZE-103068257	108222605	5	6241.47
	81	3	SYN28953	112264044	PZE-103071516	113665426	2	1401.38
	82	3	PZE-103071771	114243884	PZE-103072120	115030147	2	786.263
	83	3	PZE-103073245	117358132	PZE-103073709	118293993	3	935.861
	84	3	PZE-103074537	119447658	PZE-103075105	120485633	7	1037.97
	85	3	PZE-103077385	124417390	PZE-103077786	125078491	2	661.101
	86	3	PZE-103078709	126334093	PZE-103079163	127312600	5	978.507
	87	3	PZE-103080566	129774297	SYN34958	130174212	2	399.915
	88	3	PZE-103080851	130308059	PZE-103080959	130571502	2	263.443
	89	3	PZE-103082568	133061050	PZE-103082609	133184192	2	123.142
	90	3	PZA02888.3	134850306	PZE-103087133	140660241	9	5809.94
	91	3	SYN21936	141543574	PZE-103091094	146402586	5	4859.01
	92	3	PZE-103091542	147381960	PZE-103093213	150365826	8	2983.87
	93	3	PUT-163a-78103544-4264	154736547	PUT-163a-148952843-529	154737136	3	0.589
	94	3	PZE-103096799	155412122	PZE-103097270	155747907	4	335.785
	95	3	ZM010736-0201	164288212	SYN38962	164462776	3	174.564
	96	3	PZE-103106300	165443239	PZE-103106593	165800538	2	357.299
	97	3	PZE-103107953	167305898	PZE-103128711	183794454	22	16488.6
	98	3	SYN13220	188564919	PZE-103135784	189440227	3	875.308
	99	3	PZE-103136798	190704181	PZE-103137091	191600922	9	896.741
	100	3	PZE-103138155	192747306	PZE-103139199	193733949	2	986.643
	101	3	PZE-103139885	194152216	PZE-103142906	196579152	4	2426.94
	102	3	PZE-103149185	201056001	PZE-103149243	201141714	2	85.713
	103	3	PZE-103150079	202567508	PZE-103151042	203210137	4	642.629
	104	3	PZE-103154589	205783975	PZE-103155455	206480087	2	696.112
	105	3	PZA00538.7	206889794	SYN34624	208174074	4	1284.28
	106	3	SYN36313	208346098	PZE-103158625	208864650	3	518.552
	107	3	SYN32391	210635674	SYN32392	210635695	2	0.021
	108	3	PZE-103162301	211133212	PZE-103163035	211964706	5	831.494
	109	3	SYN35556	213191038	PZE-103165624	213461600	2	270.562
	110	3	PHM13742.5	213606180	PZE-103166909	214325737	8	719.557
	111	3	PZE-103167491	214728947	SYN10279	215262681	3	533.734
	112	3	PZE-103170257	216230815	PZE-103172227	217763241	6	1532.43
	113	3	PZE-103173659	218868031	PZE-103173659	218868031	3
	114	3	SYN6966	220114273	SYN38130	220470258	2	355.985
	115	3	PZE-103176772	221047768	PZE-103183621	226688159	14	5640.39
	116	3	SYN4864	227690951	PZE-103185090	228067988	3	377.037
	117	3	PZE-103186784	229424840	SYN1181	230502679	5	1077.84
	118	4	PZA03013.8	139810	PZE-104002937	2271762	2	2131.95
	119	4	PZE-104005454	3939790	PZE-104010195	7237925	4	3298.14
	120	4	PZE-104014229	13062318	SYN12576	13663001	2	600.683
	121	4	PZE-104015986	15580461	PZE-104016022	15651634	2	71.173
	122	4	PZE-104018348	18141158	SYNGENTA16672	18451829	2	310.671
	123	4	PZE-104019309	19778452	PZE-104019309	19778452	2
	124	4	PZE-104021266	22649280	PZE-104071975	142188370	174	119539
	125	4	SYN19882	144740041	PZE-104078833	152235644	15	7495.6
	126	4	SYN4392	154347776	PZE-104082177	155617918	6	1270.14
	127	4	PZB00229.3	156289504	PZE-104083286	156295548	3	6.044
	128	4	PZE-104085259	158623919	SYN5592	158779275	2	155.356
	129	4	SYN5596	158810695	SYN5597	158905265	2	94.57
	130	4	PZE-104086186	159332271	SYNGENTA13062	159386844	2	54.573
	131	4	PZE-104086826	160398200	PZE-104086875	160466661	2	68.461
	132	4	PZE-104088865	162985567	PZE-104088869	162986262	2	0.695
	133	4	PZE-104089746	164770434	SYN1892	166013175	4	1242.74
	134	4	PUT-163a-18170189-1352	166172479	PZE-104092149	166477230	2	304.751
	135	4	PZE-104094580	170637945	SYNGENTA3398	170780764	4	142.819
	136	4	SYN2250	172280973	PZE-104099809	175824306	7	3543.33
	137	4	PZE-104103091	178703662	PZE-104112105	192625346	7	13921.7
	138	4	PZE-104115013	196182162	PZE-104117690	199858880	7	3676.72
	139	4	PZE-104122152	204868422	SYN35475	204904536	2	36.114
	140	4	PZE-104125183	208240334	PZE-104125607	208868261	2	627.927
	141	4	PZE-104127249	211708827	PZE-104128228	213597772	5	1888.94
	142	4	PZE-104130836	217775129	SYN1272	217834293	2	59.164
	143	4	PZA00155.1	220885121	SYN9357	220889072	2	3.951
	144	4	PZE-104134764	224770257	PZE-104135009	225220689	2	450.432
	145	4	PZA00878.1	226223544	SYN7722	230642126	9	4418.58
	146	4	PZE-104139384	232527114	SYN1658	233641093	3	1113.98
	147	4	SYN1686	236750745	PZE-104142854	236964599	2	213.854
	148	4	PZE-104144404	238810421	PZE-104144507	238825953	2	15.532
	149	4	PZE-104144965	239406742	SYN1161	240895319	6	1488.58
	150	4	PZE-104148839	241358710	SYN7331	242566115	5	1207.4
	151	4	PZE-104152618	243316198	PZA03598.1	243936876	6	620.678
	152	4	SYN1362	244081056	PZE-104154409	244357864	2	276.808
	153	4	SYN26003	244829427	SYN39221	244992687	2	163.26
	154	5	PZE-105002035	1572058	SYN2357	1689382	2	117.324
	155	5	SYN36933	2359911	SYN537	2799579	2	439.668
	156	5	PUT-163a-60350823-2646	3194330	PUT-163a-71442496-3334	4487386	3	1293.06
	157	5	PZE-105024891	12339306	PZE-105040632	26177992	12	13838.7
	158	5	PZE-105042481	28967953	PZE-105057235	54749425	29	25781.5
	159	5	PZE-105058889	56737437	PZE-105061693	60072838	2	3335.4
	160	5	PZE-105064367	64071096	PZE-105073645	79164508	15	15093.4
	161	5	PUT-163a-71766852-3520	81227928	PZE-105079539	90126491	8	8898.56
	162	5	PZE-105085368	105523212	PZE-105085373	105526062	2	2.85
	163	5	PZE-105085637	106407829	PZE-105085824	106991227	3	583.398
	164	5	PZE-105089513	123198640	PZE-105089609	123391228	3	192.588
	165	5	PZE-105090632	126744516	PUT-163a-60358481-2852	128489011	4	1744.49
	166	5	PZE-105096181	140707269	PZE-105097966	143577109	2	2869.84
	167	5	PZE-105099104	146079620	PZE-105100724	150501444	3	4421.82
	168	5	PZE-105105397	159452157	PZE-105106627	162572699	5	3120.54
	169	5	PZE-105115367	171392911	SYN12706	180114686	10	8721.77
	170	5	PZE-105133450	189204633	PZE-105137940	192354828	3	3150.2
	171	5	SYN34081	193394232	SYN32731	194190436	2	796.204
	172	5	PZE-105144179	197197080	PZE-105144200	197201239	3	4.159
	173	5	SYN2083	200776520	SYN35179	201222043	4	445.523
	174	5	PZE-105152303	202616258	SYN14992	202962392	3	346.134
	175	5	SYN1883	203657409	PZB00686.2	205811393	6	2153.98
	176	5	PZE-105161918	207024569	PZA01680.3	208901002	4	1876.43
	177	5	PZE-105166721	209255681	SYN9177	212237924	7	2982.24
	178	5	SYN29245	214746795	SYNGENTA14197	215503206	5	756.411
	179	6	PZE-106000856	1534482	PZE-106004707	6006430	6	4471.95
	180	6	PZE-106006444	8289049	PZE-106007077	9559260	3	1270.21
	181	6	SYN11464	9563345	PZE-106012935	22579270	12	13015.9
	182	6	PZE-106013454	23979410	PZE-106045285	94906330	53	70926.9
	183	6	PZE-106055082	105654782	SYN29722	105772749	3	117.967
	184	6	PZE-106057097	107978164	PZE-106057284	108143153	2	164.989
	185	6	SYN35090	109686117	PZE-106060613	111465871	6	1779.75
	186	6	PZE-106062532	113426836	PUT-163a-60357221-2827	113493073	2	66.237
	187	6	PZA00473.9	124407201	PZE-106070730	125283984	3	876.783
	188	6	PZE-106071285	126223018	SYNGENTA11626	127421561	3	1198.54
	189	6	PZE-106076123	131744454	SYN7242	133179414	5	1434.96
	190	6	PZE-106083030	140540905	PUT-163a-18175176-1435	140542978	2	2.073
	191	6	PZE-106085748	142982426	SYN26020	143491323	2	508.897
	192	6	PZE-106093361	149252989	PZE-106093489	149288770	2	35.781
	193	6	SYN4793	150826233	SYN4806	150851116	2	24.883
	194	6	PUT-163a-71768674-3530	155668275	SYN22097	157029073	7	1360.8
	195	6	SYN14798	157690008	SYN30204	158131590	4	441.582
	196	6	SYN10772	158571140	PZE-106111667	159379555	3	808.415
	197	6	SYN8243	160469389	SYN23743	161137952	4	668.563
	198	6	PUT-163a-60339590-2382	161979980	SYN24528	162647047	3	667.067
	199	6	SYN32671	164419566	PZE-106123514	164658009	3	238.443
	200	6	PZE-106123709	164743288	SYN38622	166043051	4	1299.76
	201	6	SYN24807	167146285	PZE-106130232	168676601	3	1530.32
	202	7	PZE-107000644	928845	SYN8563	2585200	8	1656.36
	203	7	PZE-107005400	3670263	PZE-107005766	4035355	2	365.092
	204	7	SYN4749	5101823	SYN4744	5130725	3	28.902
	205	7	SYN27168	6483553	SYNGENTA6494	8587369	5	2103.82
	206	7	SYN34668	9424735	PZE-107021206	20660918	14	11236.2
	207	7	PZE-107022575	22614870	SYN23596	26578451	5	3963.58
	208	7	PZE-107025154	29528336	PZE-107039044	64709033	24	35180.7
	209	7	PUT-163a-18171884-1374	65644208	SYN29842	73750350	26	8106.14
	210	7	SYN36653	75853114	PZE-107044092	76246443	3	393.329
	211	7	PZE-107044475	78107806	SYN16556	102521138	30	24413.3
	212	7	PZE-107057367	104306167	PZE-107069682	120695310	17	16389.1
	213	7	PZE-107072227	122697640	PZE-107080376	129794525	6	7096.89
	214	7	PZE-107080979	130154727	PZE-107087405	137201040	6	7046.31
	215	7	SYNGENTA14742	141588592	ZM013927-0231	143318967	2	1730.38
	216	7	SYN7448	144573106	SYN34176	147180299	9	2607.19
	217	7	PUT-163a-60357563-2836	149936712	PZE-107104440	151685054	5	1748.34
	218	7	ZM003185-0386	152071415	SYN17036	158494915	17	6423.5
	219	7	SYN14660	160862168	PZB00597.1	161517855	2	655.687
	220	7	SYNGENTA6303	162370486	SYN30795	163730196	2	1359.71
	221	7	SYN30808	163741881	PZE-107131443	166656178	7	2914.3
	222	8	SYN3173	4469169	PZE-108005905	5966938	3	1497.77
	223	8	SYNGENTA16486	10404596	PZE-108025804	24557550	20	14153
	224	8	PZE-108027235	26967368	SYN15237	28449509	6	1482.14
	225	8	PZE-108028128	28670433	PZE-108029529	32831741	14	4161.31
	226	8	PZE-108031133	35261408	PZE-108031692	36485928	2	1224.52
	227	8	PZE-108031926	36833125	PZE-108032226	37477116	2	643.991
	228	8	PZE-108033030	39083906	PZE-108034079	41792527	6	2708.62
	229	8	PZE-108037493	56449824	PZE-108038580	59478339	11	3028.51
	230	8	PZE-108040545	64382425	PZE-108041018	64946968	4	564.543
	231	8	SYN36722	66972586	PZE-108042439	68240903	2	1268.32
	232	8	SYN2638	69564152	PZE-108044082	71651337	3	2087.18
	233	8	PZE-108044229	72001432	PZE-108046301	75349346	5	3347.91
	234	8	PZE-108048162	79956584	PZE-108048709	81645404	3	1688.82
	235	8	PZE-108050886	87808581	PZE-108051545	89760415	2	1951.83
	236	8	PZE-108052357	91645172	PZE-108052358	91645460	2	0.288
	237	8	PZE-108053434	93934533	PZE-108053434	93934533	2
	238	8	SYN30220	100662221	PZE-108057710	101763374	4	1101.15
	239	8	PZE-108059109	104042687	PZA03508.1	105791106	4	1748.42
	240	8	SYN2815	109189565	PZE-108064549	113954031	9	4764.47
	241	8	PZE-108065111	115068998	PUT-163a-60344678-2518	117546549	5	2477.55
	242	8	PZE-108071309	123082701	PZE-108072339	123917806	3	835.105
	243	8	PZE-108074276	128157198	PZE-108075026	129340468	2	1183.27
	244	8	SYN2789	130915824	SYN27004	162219313	40	31303.5
	245	8	PZE-108112488	163151298	SYN6236	163323874	2	172.576
	246	8	SYN18280	164899368	PZE-108120272	166860128	6	1960.76
	247	8	SYN26539	169319905	SYN26534	169338782	2	18.877
	248	8	PZE-108130245	170712302	SYNGENTA10593	172001971	3	1289.67
	249	8	SYN20802	173152901	SYN20800	173153540	2	0.639
	250	9	PZE-109003566	4164244	PZE-109005145	5617140	2	1452.9
	251	9	SYN36360	9335204	PZE-109009798	10724659	3	1389.45
	252	9	PZE-109011385	11658015	PZE-109011489	11974640	3	316.625
	253	9	PZE-109013021	13351717	ZM013618-0493	14307557	4	955.84
	254	9	PZE-109015492	15519949	PZE-109015923	16081183	3	561.234
	255	9	PZE-109016955	16971317	PZE-109017507	17568754	3	597.437
	256	9	PZA01272.1	18804328	PZE-109021112	20905284	4	2100.96
	257	9	PZE-109022638	23014674	PZE-109024236	24326412	3	1311.74
	258	9	SYN11958	25770039	SYN11960	25770136	2	0.097
	259	9	PZE-109029155	31402684	PZE-109029842	33154496	2	1751.81
	260	9	PZE-109031963	37423712	PZE-109035156	45222818	3	7799.11
	261	9	PZE-109037952	53975710	PZE-109037989	54246993	2	271.283
	262	9	PZE-109040841	60428712	PZE-109040930	60775621	2	346.909
	263	9	PZE-109044296	71601920	PZE-109045108	73483228	4	1881.31
	264	9	PZE-109050242	84457693	PZE-109050323	84557723	2	100.03
	265	9	PZE-109052837	88319640	PZE-109052975	88483192	4	163.552
	266	9	PZE-109053798	89916867	PZE-109053869	89969368	2	52.501
	267	9	PZE-109054051	90428959	PZE-109054430	91306530	6	877.571
	268	9	PZE-109059124	97781598	PZE-109060136	98768003	3	986.405
	269	9	SYN34266	101812857	PZE-109062557	101985625	3	172.768
	270	9	PZE-109063479	102799887	SYN35517	104753475	2	1953.59
	271	9	PUT-163a-5739922-2298	105681383	PZE-109066337	106219370	3	537.987
	272	9	PZE-109066741	106848026	PZE-109067736	108043232	4	1195.21
	273	9	PZE-109068137	108558514	PZE-109070503	111632318	8	3073.8
	274	9	PZE-109071596	112724871	SYNGENTA13291	112771569	2	46.698
	275	9	PZE-109074092	116217776	SYN22541	116639359	3	421.583
	276	9	PZE-109076192	118886662	SYN29095	120787873	3	1901.21
	277	9	PZE-109078269	121822604	PZE-109078540	122328206	3	505.602
	278	9	PZB01432.3	124067329	PZE-109081421	125370674	4	1303.35
	279	9	PZE-109084399	129132564	SYN21523	129914194	5	781.63
	280	9	SYNGENTA16628	131628036	PZE-109102962	142120679	18	10492.6
	281	9	PZE-109103626	142502794	SYN10246	143233691	4	730.897
	282	9	PZE-109114072	147717967	SYN13956	151175135	7	3457.17
	283	9	PZE-109122105	151930949	PZE-109122221	152115799	3	184.85
	284	10	SYN14833	4052759	PZE-110009497	7023308	4	2970.55
	285	10	PZE-110012997	11675413	PZE-110013362	12163755	2	488.342
	286	10	PZE-110014672	14040041	PZE-110015501	15279012	3	1238.97
	287	10	SYN32146	16412966	SYN26785	27261127	11	10848.2
	288	10	PZE-110021608	29508268	PZE-110021961	30348816	2	840.548
	289	10	PZE-110025257	40825633	PZE-110032692	61188803	5	20363.2
	290	10	PZE-110048720	91271300	PZE-110052083	98233564	9	6962.26
	291	10	PZE-110054933	104914465	PZE-110056433	108302016	3	3387.55
	292	10	PZE-110057367	109757387	PZE-110058027	111446563	3	1689.18
	293	10	PZE-110062774	117564081	PZE-110062890	117634306	2	70.225
	294	10	SYN9253	137584786	SYN18452	137651291	5	66.505
	295	10	PZE-110089752	138963154	SYN37367	139633506	2	670.352
	296	10	SYN17825	141604626	SYN17679	144242806	7	2638.18
	297	10	PZE-110102725	145450154	PZE-110105234	146587675	4	1137.52
	298	10	SYN19206	147143132	SYN19774	147573747	3	430.615
	299	10	PZE-110109490	148043314	SYN13574	148391423	2	348.109
QR273	1	1	SYN10558	1941997	PZE-101001116	2045592	2	103.595
	2	1	SYN30755	3211822	PZE-101005766	4609486	4	1397.66
	3	1	PZE-101013818	7866527	SYN2431	10061451	2	2194.92
	4	1	PZE-101021997	12529949	SYN35792	20020472	12	7490.52
	5	1	ZM013364-0434	22918394	SYN30331	25905390	8	2987
	6	1	SYN6614	28715515	SYN8487	31925067	5	3209.55
	7	1	PZA00654.10	32583345	SYN24239	34723567	6	2140.22
	8	1	PZE-101053648	37715634	PZE-101054644	38794160	4	1078.53
	9	1	SYN2616	43286932	SYN23751	45667205	4	2380.27
	10	1	PZA03672.1	49533656	SYN9125	50443329	3	909.673
	11	1	SYN129	52853980	SYN30684	56175229	6	3321.25
	12	1	PZE-101074541	57467475	PZE-101076732	60701312	8	3233.84
	13	1	PZE-101080322	64972626	PZE-101080377	65086515	2	113.889
	14	1	SYN38889	73127083	PZE-101086591	76881919	2	3754.84
	15	1	PZE-101089042	80680124	PZA00119.4	83595286	3	2915.16
	16	1	PZE-101093330	85990043	PZE-101097131	87981574	3	1991.53
	17	1	PUT-163a-4647514-2126	88863156	PZE-101099279	91191946	6	2328.79
	18	1	PZE-101102598	100410379	PZE-101103681	102452374	3	2041.99
	19	1	PZE-101106625	109746458	PZE-101110204	117868416	6	8121.96
	20	1	PZE-101117243	140665008	PZE-101117371	140862401	2	197.393
	21	1	PZE-101119535	146635370	PZE-101120307	148002635	2	1367.27
	22	1	PUT-163a-78105032-4267	151090712	PUT-163a-18163291-1250	151425114	3	334.402
	23	1	PZE-101127101	161080152	PZE-101127495	161847805	2	767.653
	24	1	PZE-101129867	165851035	PZE-101130890	167613087	4	1762.05
	25	1	PZE-101135457	175056011	PZE-101144841	187874672	11	12818.7
	26	1	SYN37116	188962034	SYN28108	189468174	6	506.14
	27	1	PZE-101148237	191734414	PZE-101149110	192280029	2	545.615
	28	1	PZE-101150070	193635502	PZE-101150294	193879520	3	244.018
	29	1	SYN27494	201298107	SYN27502	201298699	2	0.592
	30	1	PZE-101160089	202130979	PZE-101160296	202274723	2	143.744
	31	1	SYN30984	203714336	SYN2006	203878852	3	164.516
	32	1	PZE-101163233	205888833	PZE-101165528	208147532	9	2258.7
	33	1	PZE-101166565	209070145	SYN9060	210937881	3	1867.74
	34	1	PZE-101172150	215127030	PZE-101172448	215585654	2	458.624
	35	1	SYN17605	216593807	PZE-101175379	219294377	2	2700.57
	36	1	SYN13217	240502522	SYN2381	240748112	2	245.59
	37	1	PZE-101201666	250289137	PZE-101201705	250291836	2	2.699
	38	1	SYN20284	251246111	SYN26682	255367852	7	4121.74
	39	1	ZM009401-0590	258434448	PUT-163a-149086883-882	263148632	5	4714.18
	40	1	PZA03392.2	263337129	SYNGENTA10273	263961315	3	624.186
	41	1	PZE-101214787	264541200	PZE-101215804	266022776	6	1481.58
	42	1	PZE-101218947	269437927	PZE-101220338	270836249	2	1398.32
	43	1	PZE-101223875	273948081	PZE-101238646	285157222	15	11209.1
	44	1	SYNGENTA16880	285763932	PZE-101243725	289081532	4	3317.6
	45	1	SYN26418	291599504	SYNGENTA12920	294887344	7	3287.84
	46	1	SYN30053	296231595	PZE-101257260	299729120	8	3497.53
	47	2	PZA00902.1	3069068	SYN31693	4042680	4	973.612
	48	2	SYN3547	4661414	PZA00200.9	5821159	4	1159.74
	49	2	SYN30624	10468961	SYN30601	10471308	2	2.347
	50	2	SYN7629	11886763	SYN7605	11897262	2	10.499
	51	2	PZE-102037839	18210280	SYN38857	20125380	4	1915.1
	52	2	SYN33872	28325968	SYNGENTA16798	30758487	9	2432.52
	53	2	PZE-102055929	33621507	PZE-102055992	33701880	2	80.373
	54	2	PZE-102057193	35357753	SYN21188	36946637	2	1588.88
	55	2	SYN29579	41141422	PUT-163a-30087333-1864	41764106	3	622.684
	56	2	PZE-102065609	43441179	PZE-102067031	44910968	4	1469.79
	57	2	SYN21919	48839461	PZE-102071233	49976799	3	1137.34
	58	2	PZE-102080070	63665805	PZE-102080312	63947759	2	281.954
	59	2	PZE-102080950	65036112	PZA03410.1	68655603	4	3619.49
	60	2	PZE-102084710	72712763	PZE-102087733	82175331	8	9462.57
	61	2	PZE-102092827	99830284	PZE-102092853	103583418	2	3753.13
	62	2	SYN29551	107475309	PZE-102095541	109529849	3	2054.54
	63	2	PZE-102104772	130354747	PZE-102105304	131343171	2	988.424
	64	2	ZM013325-0282	137129181	PZE-102108111	137977888	3	848.707
	65	2	PZE-102111317	144194211	PZE-102113059	145363311	5	1169.1
	66	2	PZE-102112385	146195142	pbf1.5	150711463	8	4516.32
	67	2	PZE-102116575	151983605	PZE-102117327	156866027	5	4882.42
	68	2	SYN8406	160709267	SYN33462	175047406	29	14338.1
	69	2	PZE-102127751	177647011	PZE-102130140	180168686	3	2521.68
	70	2	PZE-102131224	181542431	PZE-102137664	186532615	12	4990.18
	71	2	PZE-102138285	186904181	SYN19726	189495218	5	2591.04
	72	2	SYN25367	190491424	SYN25364	190494750	2	3.326
	73	2	PZE-102150383	194188121	SYN12064	196662313	4	2474.19
	74	2	PZE-102151305	197832908	PUT-163a-18167719-1296	199848058	4	2015.15
	75	2	SYNGENTA11653	200944641	SYN18308	220263629	14	19319
	76	2	PZE-102183282	225852534	SYNGENTA6909	226424253	2	571.719
	77	2	PZE-102185494	229287549	SYN21947	229582183	2	294.634
	78	2	PZE-102188421	232381946	PZE-102192855	232625607	2	243.661
	79	2	PZA03576.3	233874044	PZE-102193394	236250014	2	2375.97
	80	3	PZE-103011754	5971957	PZE-103014981	7931087	3	1959.13
	81	3	PZE-103016590	9300575	PZE-103017768	10227371	3	926.796
	82	3	SYN37356	13508913	PZE-103023198	15218045	2	1709.13
	83	3	PZE-103025710	18157650	PZE-103025972	18717635	3	559.985
	84	3	SYN8205	19676576	PZE-103028959	21281187	2	1604.61
	85	3	PZE-103035153	27999600	PZE-103035657	28562347	3	562.747
	86	3	PZE-103036906	30592038	PZE-103036948	30618540	2	26.502
	87	3	SYN11138	31060165	SYN11139	31061877	2	1.712
	88	3	PZE-103037370	31365986	PZE-103037460	31569293	2	203.307
	89	3	PZA02255.2	33226251	PZE-103038535	33231535	3	5.284
	90	3	SYN7590	35417826	PUT-163a-71319118-3149	35640483	2	222.657
	91	3	PZE-103040874	36504860	PZE-103042244	39732446	5	3227.59
	92	3	PZE-103042497	40200815	PZE-103042714	40592596	2	391.781
	93	3	SYN27701	41248163	PUT-163a-76021508-3824	43868122	3	2619.96
	94	3	SYN33624	47062175	PZE-103045776	47173860	3	111.685
	95	3	PZE-103054586	63418445	PZE-103059675	83039652	21	19621.2
	96	3	PZE-103060259	84724277	PZE-103064975	100224466	12	15500.2
	97	3	PZE-103065512	101981136	PZE-103065690	102469151	2	488.015
	98	3	PZE-103067662	106713236	PZE-103068257	108222605	2	1509.37
	99	3	SYN28953	112264044	PZE-103071516	113665426	2	1401.38
	100	3	PZE-103071771	114243884	PZE-103072120	115030147	2	786.263
	101	3	PZE-103072625	115864136	PZE-103072633	115864889	2	0.753
	102	3	PZE-103074537	119447658	PZE-103075105	120485633	7	1037.97
	103	3	PZE-103077786	125078491	PZE-103078091	125333992	2	255.501
	104	3	PZA02888.3	134850306	SYN38809	138970160	5	4119.85
	105	3	SYN21936	141543574	PZE-103088928	143469715	3	1926.14
	106	3	PZE-103091542	147381960	PZE-103092940	150097789	5	2715.83
	107	3	PUT-163a-78103544-4264	154736547	PUT-163a-148952843-529	154737136	3	0.589
	108	3	PUT-163a-18164577-1272	162458454	PZE-103102730	162700186	2	241.732
	109	3	PZE-103102880	163025186	PZD00008.3	163617500	2	592.314
	110	3	ZM010736-0201	164288212	PZE-103106593	165800538	8	1512.33
	111	3	PZE-103107953	167305898	PZE-103109694	168610669	3	1304.77
	112	3	PZE-103112343	170647954	PZE-103124964	180334528	13	9686.57
	113	3	SYN13220	188564919	PZE-103135784	189440227	3	875.308
	114	3	PZE-103136798	190704181	PZE-103137091	191600922	9	896.741
	115	3	PZE-103138155	192747306	PZE-103139199	193733949	2	986.643
	116	3	PZE-103142894	196578445	PZE-103142906	196579152	2	0.707
	117	3	PZE-103151042	203210137	PZE-103151594	203573686	2	363.549
	118	3	SYN34624	208174074	PZE-103160218	209768115	9	1594.04
	119	3	SYN32391	210635674	SYN32392	210635695	2	0.021
	120	3	SYN36391	212234443	SYN35556	213191038	4	956.595
	121	3	SYN33396	213892981	PZE-103166909	214325737	6	432.756
	122	3	PZE-103167491	214728947	SYN10279	215262681	3	533.734
	123	3	PZE-103173659	218868031	PZE-103174102	219160393	3	292.362
	124	3	PZE-103176772	221047768	SYN4287	223044694	6	1996.93
	125	3	SYN30474	224242194	PZE-103182187	225469341	5	1227.15
	126	3	SYN4864	227690951	SYN4859	227812955	2	122.004
	127	3	ZM012677-0652	228612535	SYN3326	229039884	3	427.349
	128	4	PZA03013.8	139810	PZE-104002937	2271762	2	2131.95
	129	4	PZE-104005454	3939790	PZE-104014229	13062318	6	9122.53
	130	4	PZE-104018348	18141158	SYNGENTA16672	18451829	2	310.671
	131	4	ZM013824-0304	21775851	PZE-104021266	22649280	2	873.429
	132	4	PZE-104026803	31566197	PZE-104028332	33924363	4	2358.17
	133	4	SYN33264	35885319	SYN24546	36719073	6	833.754
	134	4	PZE-104032572	39447732	PZE-104034872	43791737	20	4344.01
	135	4	PZE-104035248	44765078	PZE-104035352	45074263	2	309.185
	136	4	PZE-104035910	46650731	PZE-104036694	49348611	8	2697.88
	137	4	PZE-104040568	61875557	PZE-104040751	62443379	5	567.822
	138	4	PZE-104047978	80254077	PZE-104048107	80670161	3	416.084
	139	4	PZE-104051429	88562309	PZE-104051716	89102455	3	540.146
	140	4	PZE-104052429	90619599	PZE-104052663	90927242	2	307.643
	141	4	PZE-104053257	92199298	PZE-104053465	92620152	3	420.854
	142	4	PZE-104054610	95838783	PZE-104055909	100478661	5	4639.88
	143	4	PZE-104058977	112940127	PZE-104058984	112995555	2	55.428
	144	4	PZE-104059731	115280382	PZE-104061539	120186918	8	4906.54
	145	4	PZE-104063470	124250015	PZE-104064730	126641674	5	2391.66
	146	4	PZE-104065400	128445817	PZE-104065638	128842564	2	396.747
	147	4	PZE-104068090	134489812	PZE-104068371	135138717	2	648.905
	148	4	PZB00229.3	156289504	PZE-104083286	156295548	3	6.044
	149	4	PZE-104085259	158623919	SYN5592	158779275	2	155.356
	150	4	SYN5596	158810695	SYN5597	158905265	2	94.57
	151	4	SYNGENTA3398	170780764	PZE-104096363	171867768	2	1087
	152	4	PZE-104099262	174834024	PZE-104099809	175824306	2	990.282
	153	4	PZE-104103091	178703662	PZE-104111489	189173247	6	10469.6
	154	4	PZE-104115013	196182162	PZE-104117690	199858880	7	3676.72
	155	4	PZE-104127249	211708827	PZE-104128228	213597772	5	1888.94
	156	4	PZB01021.5	216310255	PZE-104130083	216534372	2	224.117
	157	4	PZA00155.1	220885121	SYN9357	220889072	2	3.951
	158	4	SYN37889	225735016	PZE-104137026	229126870	4	3391.85
	159	4	PZE-104139384	232527114	SYN1658	233641093	3	1113.98
	160	4	SYN1686	236750745	PZE-104142854	236964599	2	213.854
	161	4	PZE-104144404	238810421	PZE-104144507	238825953	2	15.532
	162	4	PZE-104144965	239406742	PUT-163a-78082892-4159	239454171	2	47.429
	163	4	PZE-104148839	241358710	PZE-104152153	243110299	6	1751.59
	164	4	SYN39221	244992687	SYN21389	245324477	3	331.79
	165	5	SYN5726	662134	SYN5718	752318	2	90.184
	166	5	PZE-105002035	1572058	SYN2357	1689382	2	117.324
	167	5	PZE-105024891	12339306	PZE-105025345	12974141	2	634.835
	168	5	PZE-105028327	14550722	PZE-105031679	17158324	3	2607.6
	169	5	SYN21200	18598850	PZE-105034900	19776726	3	1177.88
	170	5	PZE-105040632	26177992	PZE-105041019	26921299	4	743.307
	171	5	PZE-105042481	28967953	PZE-105047221	35842512	9	6874.56
	172	5	PZE-105048399	38159739	PZE-105050815	43077685	5	4917.95
	173	5	PZE-105053370	48202813	PZE-105065918	66968185	23	18765.4
	174	5	PZE-105069143	72004489	PZE-105073645	79164508	6	7160.02
	175	5	PUT-163a-71766852-3520	81227928	PZE-105079539	90126491	8	8898.56
	176	5	PZE-105085368	105523212	PZE-105085373	105526062	2	2.85
	177	5	PZE-105085637	106407829	PZE-105085824	106991227	3	583.398
	178	5	PZE-105089513	123198640	PZE-105089609	123391228	3	192.588
	179	5	PZE-105090632	126744516	PUT-163a-60358481-2852	128489011	4	1744.49
	180	5	PZE-105096181	140707269	PZE-105097966	143577109	2	2869.84
	181	5	PZE-105099104	146079620	PZE-105100724	150501444	3	4421.82
	182	5	PZE-105103500	156196054	PZE-105110067	166655768	8	10459.7
	183	5	PZE-105112628	168925221	PZE-105117689	173687862	4	4762.64
	184	5	SYN36662	174440914	SYN12706	180114686	6	5673.77
	185	5	SYN16682	181254260	PZA01575.1	182337306	3	1083.05
	186	5	PZE-105127830	184463791	PZE-105138201	192797592	10	8333.8
	187	5	SYN32731	194190436	PZE-105140438	194291286	2	100.85
	188	5	PZE-105144179	197197080	PZE-105144200	197201239	3	4.159
	189	5	SYN2083	200776520	SYN35181	201231896	5	455.376
	190	5	SYN24650	202933224	SYN14992	202962392	2	29.168
	191	5	PZE-105154147	203552121	SYN1883	203657409	2	105.288
	192	5	SYNGENTA17889	204105705	PZE-105156210	204333369	2	227.664
	193	5	PZE-105165545	208449481	PZA01680.3	208901002	2	451.521
	194	5	PZA00448.6	209498196	SYN2927	212502880	8	3004.68
	195	5	SYN3695	215160350	SYNGENTA14197	215503206	4	342.856
	196	6	PZE-106000349	714788	PZE-106000856	1534482	2	819.694
	197	6	PZE-106001375	2376530	PZE-106004707	6006430	4	3629.9
	198	6	PZE-106011226	19552375	PZE-106012935	22579270	5	3026.89
	199	6	PZE-106013328	23858424	SYNGENTA16886	23889924	2	31.5
	200	6	SYN26542	24530352	PZE-106016804	32267216	5	7736.86
	201	6	PZE-106021250	47645961	PZE-106024796	59539443	5	11893.5
	202	6	PZE-106028808	67592258	PZE-106034867	80534858	8	12942.6
	203	6	PZE-106037810	84982547	PZE-106040279	87788493	3	2805.95
	204	6	PZE-106043901	92663681	PZE-106044140	93261217	4	597.536
	205	6	PZE-106045021	94612616	PZE-106046103	95630088	3	1017.47
	206	6	PZE-106071285	126223018	SYNGENTA11626	127421561	3	1198.54
	207	6	PZE-106076123	131744454	PZE-106077682	133137363	3	1392.91
	208	6	PZE-106093361	149252989	PZE-106093489	149288770	2	35.781
	209	6	PUT-163a-71768674-3530	155668275	PUT-163a-71422538-3211	155955273	2	286.998
	210	6	SYN30204	158131590	SYN10772	158571140	3	439.55
	211	6	SYN8250	160465255	PZE-106114215	160577057	3	111.802
	212	6	SYN22988	162917263	SYNGENTA16794	162996945	2	79.682
	213	6	SYN32671	164419566	SYN24884	164679081	6	259.515
	214	6	SYN38622	166043051	SYN28505	166982235	5	939.184
	215	7	SYN36192	1946715	SYN8563	2585200	5	638.485
	216	7	SYN4767	5105391	SYN4744	5130725	2	25.334
	217	7	SYN34668	9424735	SYN34666	9425044	2	0.309
	218	7	PZE-107015881	13234444	PZE-107018517	16226461	4	2992.02
	219	7	SYN10753	19199168	PZE-107020509	19225530	3	26.362
	220	7	PZE-107023139	24937764	SYN23596	26578451	4	1640.69
	221	7	PZE-107025154	29528336	PUT-163a-18171884-1374	65644208	30	36115.9
	222	7	PZE-107040446	68163985	SYN29842	73750350	23	5586.36
	223	7	SYN36653	75853114	PZE-107044092	76246443	3	393.329
	224	7	PZE-107044475	78107806	PZE-107045181	81337477	4	3229.67
	225	7	PZE-107046004	83264079	PZE-107046112	83576164	2	312.085
	226	7	SYN16880	86407407	PZE-107049913	93159326	5	6751.92
	227	7	PZE-107051446	95444407	PZE-107052305	97127778	2	1683.37
	228	7	PZE-107052770	98226652	PZE-107053519	99444407	2	1217.76
	229	7	SYN14379	99932596	PZE-107054268	100185877	4	253.281
	230	7	PZE-107059896	109872181	SYN18744	112272374	2	2400.19
	231	7	ZM009070-0295	133662095	PZE-107087405	137201040	4	3538.95
	232	7	PZE-107088515	137847731	SYN14553	138551998	2	704.267
	233	7	SYN23135	154458539	SYN23139	154545909	4	87.37
	234	7	SYN17031	158382173	PZE-107118197	159312666	4	930.493
	235	7	PUT-163a-78085872-4176	166027390	PZE-107134294	167670131	4	1642.74
	236	7	SYN34640	168635036	PZE-107137157	169095769	3	460.733
	237	8	PZE-108002423	2531953	SYN9921	3176764	2	644.811
	238	8	SYNGENTA16486	10404596	PZE-108010479	11052735	2	648.139
	239	8	PZE-108012916	13058206	PZB01977.7	17434179	8	4375.97
	240	8	PZE-108020829	19885675	PZE-108021278	20267488	2	381.813
	241	8	SYN10323	22852777	PZE-108025804	24557550	3	1704.77
	242	8	PZE-108027235	26967368	SYN4098	27004126	2	36.758
	243	8	SYN15238	28446268	SYN15237	28449509	2	3.241
	244	8	PZE-108028291	29427359	PZE-108028580	31306871	2	1879.51
	245	8	PZE-108028817	31546604	SYN14041	31877074	4	330.47
	246	8	PZE-108031902	36733881	PZE-108032535	38081718	4	1347.84
	247	8	PZE-108033707	40788650	PZE-108033725	40799095	3	10.445
	248	8	PZE-108034361	43081684	PZE-100003239	47306884	19	4225.2
	249	8	PZE-100003344	47832001	PZE-108035422	48220203	6	388.202
	250	8	PZE-108036721	53601972	PZE-108036914	54047345	2	445.373
	251	8	PZE-108038747	59749809	PZE-108038940	60110908	5	361.099
	252	8	PZE-108039035	60372090	PZE-108039291	61534456	6	1162.37
	253	8	PZE-108039803	62899558	PZE-108040342	64073433	4	1173.88
	254	8	PZE-108045791	74430614	PZE-108046979	77481946	7	3051.33
	255	8	PZE-108048709	81645404	PZE-108050391	86581336	5	4935.93
	256	8	PZE-108050856	87757082	PZE-108051545	89760415	3	2003.33
	257	8	PZE-108052156	91158617	PZE-108052228	91299123	2	140.506
	258	8	PZE-108053060	93465886	PZE-108054420	95633238	4	2167.35
	259	8	PZE-108057000	100851023	PZE-108057439	101323328	2	472.305
	260	8	PZE-108058187	102682054	PZE-108059109	104042687	2	1360.63
	261	8	PZE-108061670	109039339	PZE-108061693	109044662	2	5.323
	262	8	PZE-108062533	110467425	PZE-108063387	111951233	4	1483.81
	263	8	PZE-108064549	113954031	PZE-108065217	115253464	4	1299.43
	264	8	SYN32800	123412970	PZE-108072339	123917806	2	504.836
	265	8	PZE-108074276	128157198	PZE-108075026	129340468	2	1183.27
	266	8	PZE-108077747	132001446	PZE-108084309	140093172	10	8091.73
	267	8	SYN12258	140907246	PZE-108085627	141107044	2	199.798
	268	8	PZE-108090542	146321300	PZE-108091433	147086909	3	765.609
	269	8	PZE-108100441	155159183	PZA03698.2	155571651	3	412.468
	270	8	PZE-108104909	158598651	SYN27004	162219313	12	3620.66
	271	8	SYN18280	164899368	ZM013712-0391	165842383	3	943.015
	272	8	SYNGENTA6603	167992884	SYN21960	168388751	2	395.867
	273	8	SYN26539	169319905	SYN26534	169338782	2	18.877
	274	8	PZE-108131921	171703576	SYN20800	173153540	5	1449.96
	275	9	PZE-109016540	16593559	PZE-109016955	16971317	2	377.758
	276	9	PZE-109022638	23014674	PZE-109023986	24097586	2	1082.91
	277	9	SYN11958	25770039	SYN11960	25770136	2	0.097
	278	9	PZE-109026896	26885476	PZE-109029155	31402684	9	4517.21
	279	9	PZE-109030442	34647627	PZE-109031616	36763538	7	2115.91
	280	9	PZE-109036756	49449877	PZE-109037203	50782888	8	1333.01
	281	9	PZE-109039878	58463507	PZE-109040381	59607337	6	1143.83
	282	9	SYN29107	61382402	PZE-109042724	66520481	2	5138.08
	283	9	PZE-109043536	69918734	PZE-109044296	71601920	2	1683.19
	284	9	PZE-109044922	73034998	PZE-109045108	73483228	2	448.23
	285	9	PZE-109050323	84557723	PZE-109050858	85612871	4	1055.15
	286	9	PZE-109052259	87280646	SYN18792	87436680	2	156.034
	287	9	PZE-109054300	91060542	PZE-109056240	94040319	9	2979.78
	288	9	PZE-109057203	95396414	PZE-109057364	95536592	2	140.178
	289	9	PZE-109060919	99719676	PZE-109061084	99948818	2	229.142
	290	9	PZE-109061918	100692445	PZE-109061929	100692970	2	0.525
	291	9	SYN34266	101812857	PZE-109062418	101814521	2	1.664
	292	9	PZE-109063133	102355266	PZE-109063479	102799887	2	444.621
	293	9	PZE-109066607	106542220	SYN9717	106593037	3	50.817
	294	9	PZE-109068051	108431188	PZE-109068137	108558514	3	127.326
	295	9	PZE-109073292	114882414	PZE-109073394	115156662	2	274.248
	296	9	PZE-109076192	118886662	SYN29095	120787873	3	1901.21
	297	9	PZE-109081255	125052653	PZE-109081480	125547899	3	495.246
	298	9	PZE-109084399	129132564	PZE-109084973	129419399	2	286.835
	299	9	PZE-109090136	133616686	PZE-109095469	137074451	6	3457.76
	300	9	PZE-109096578	137877347	PZE-109099586	139956361	4	2079.01
	301	9	SYN3569	143799793	PZE-109109501	145839926	2	2040.13
	302	9	PZE-109114072	147717967	SYN13956	151175135	7	3457.17
	303	9	PZE-109122105	151930949	PZE-109122221	152115799	3	184.85
	304	10	PZE-110014177	13399060	PZE-110015501	15279012	4	1879.95
	305	10	SYN32146	16412966	PZE-110016146	16558320	2	145.354
	306	10	PZE-110016733	17880729	SYN33030	18443564	2	562.835
	307	10	PZE-110024036	36789086	PZE-110028144	47651350	5	10862.3
	308	10	PZE-110035824	67872211	PZE-110036180	68782390	2	910.179
	309	10	PZA00587.3	84518272	PZE-110047212	88325640	3	3807.37
	310	10	PZE-110048720	91271300	PZE-110048949	91653978	2	382.678
	311	10	PZE-110049383	92710137	ZM009620-0299	94582006	2	1871.87
	312	10	PZE-110051013	95976368	PZE-110054072	102515338	11	6538.97
	313	10	PZE-110054846	104660456	PZE-110054933	104914465	2	254.009
	314	10	PZE-110056433	108302016	PZE-110058027	111446563	5	3144.55
	315	10	PZE-110062774	117564081	PZE-110062890	117634306	2	70.225
	316	10	PZE-110066098	121600641	PUT-163a-149005002-739	123053053	2	1452.41
	317	10	SYN37367	139633506	PZE-110097415	142863017	5	3229.51
	318	10	PZE-110101756	144819190	PUT-163a-101396692-29	146540257	4	1721.07
HCL645	1	1	PZE-101000424	982326	SYN10714	4739138	9	3756.81
	2	1	PZE-101013818	7866527	SYN2431	10061451	2	2194.92
	3	1	PZE-101021997	12529949	SYN35792	20020472	12	7490.52
	4	1	SYN18916	22408315	PZE-101034578	22463760	2	55.445
	5	1	ZM013364-0434	22918394	SYN6258	27016812	12	4098.42
	6	1	SYN6614	28715515	SYN8487	31925067	5	3209.55
	7	1	PZA00654.10	32583345	PZE-101052155	36155817	8	3572.47
	8	1	PZE-101053648	37715634	PZE-101054644	38794160	4	1078.53
	9	1	PZE-101056062	39891430	SYN23751	45667205	6	5775.77
	10	1	SYN37776	47266453	SYN9125	50443329	5	3176.88
	11	1	SYN129	52853980	SYN30684	56175229	6	3321.25
	12	1	PZE-101074541	57467475	PZE-101076732	60701312	8	3233.84
	13	1	PZE-101080322	64972626	PZE-101080377	65086515	2	113.889
	14	1	PZE-101081882	69400073	PZE-101083295	70957426	2	1557.35
	15	1	SYN38889	73127083	PZE-101086591	76881919	2	3754.84
	16	1	SYN25772	80212801	PZE-101092483	84924223	6	4711.42
	17	1	PZE-101093330	85990043	PZE-101097131	87981574	3	1991.53
	18	1	PUT-163a-4647514-2126	88863156	PZE-101099279	91191946	6	2328.79
	19	1	PZE-101095285	93331599	PZE-101103681	102452374	7	9120.77
	20	1	PZE-101105116	105749228	PUT-163a-18163291-1250	151425114	28	45675.9
	21	1	PZE-101123169	154198075	PZE-101129290	164808430	24	10610.4
	22	1	PZE-101129867	165851035	PZE-101149110	192280029	31	26429
	23	1	SYN35993	193123365	PZE-101151332	194858850	7	1735.48
	24	1	SYN27494	201298107	SYN27502	201298699	2	0.592
	25	1	PZE-101160089	202130979	PZE-101160296	202274723	2	143.744
	26	1	SYN30984	203714336	SYN29665	204545041	4	830.705
	27	1	PZE-101163233	205888833	SYN9060	210937881	13	5049.05
	28	1	PZE-101172150	215127030	PZE-101172448	215585654	2	458.624
	29	1	SYN17605	216593807	PZE-101176010	219921698	5	3327.89
	30	1	PZE-101182760	226781624	PZE-101185989	230050886	4	3269.26
	31	1	PZB00011.6	233401162	SYN2381	240748112	6	7346.95
	32	1	PZE-101196496	243805037	PZE-101197938	245325241	2	1520.2
	33	1	PZE-101201666	250289137	PZE-101201705	250291836	2	2.699
	34	1	SYN20284	251246111	PZE-101208406	257022315	12	5776.2
	35	1	SYN25497	257934531	PZE-101215804	266022776	19	8088.24
	36	1	PZE-101218947	269437927	PZE-101220338	270836249	2	1398.32
	37	1	PZE-101221377	271690530	PZE-101222512	272703878	5	1013.35
	38	1	PZE-101222746	272886193	SYN3287	291119212	27	18233
	39	1	SYN26418	291599504	SYNGENTA12920	294887344	7	3287.84
	40	1	SYN30053	296231595	PZE-101257475	300115674	9	3884.08
	41	2	PUT-163a-60401389-3043	1205161	PZA00200.9	5821159	14	4616
	42	2	SYN29498	5828579	PZE-102016053	6916483	3	1087.9
	43	2	PZE-102018147	8502470	SYN11391	9917448	9	1414.98
	44	2	SYN30624	10468961	SYN7605	11897262	5	1428.3
	45	2	SYN7482	15897454	SYN38857	20125380	5	4227.93
	46	2	PZE-102043274	22034769	PZB02167.2	22805327	2	770.558
	47	2	PZE-102047225	24809511	SYN9760	32714872	15	7905.36
	48	2	PZE-102055929	33621507	PZE-102055992	33701880	2	80.373
	49	2	PZE-102057193	35357753	SYN21188	36946637	2	1588.88
	50	2	SYN29579	41141422	PUT-163a-30087333-1864	41764106	3	622.684
	51	2	PZE-102065609	43441179	PZE-102067031	44910968	4	1469.79
	52	2	SYN21919	48839461	PZE-102071233	49976799	3	1137.34
	53	2	SYN33137	51780601	PUT-163a-29946189-1835	52280310	2	499.709
	54	2	PZE-102079254	62063874	PZA03410.1	68655603	8	6591.73
	55	2	PZE-102082836	69162150	PZE-102092853	103583418	14	34421.3
	56	2	SYN29551	107475309	PZE-102095541	109529849	3	2054.54
	57	2	PZE-102103953	128267169	PZE-102105304	131343171	4	3076
	58	2	PZE-102106302	134311381	PZE-102110224	139607894	9	5296.51
	59	2	PZE-102110396	142865537	PZE-102182363	221887154	111	79021.6
	60	2	PZE-102181610	224065336	SYNGENTA6909	226424253	4	2358.92
	61	2	PZE-102185494	229287549	SYN21947	229582183	2	294.634
	62	2	PZE-102187332	231296359	PZE-102194179	236868819	7	5572.46
	63	3	SYN6355	1551849	PZE-103001622	1770209	2	218.36
	64	3	PZE-103011754	5971957	PZE-103017768	10227371	7	4255.41
	65	3	PZE-103020025	12172514	PZE-103026019	18720720	12	6548.21
	66	3	SYN8205	19676576	PZE-103029211	21506959	4	1830.38
	67	3	PZE-103035153	27999600	SYN9954	32730687	18	4731.09
	68	3	PZA02255.2	33226251	PZE-103038535	33231535	3	5.284
	69	3	PZE-103038918	33520323	PUT-163a-71319118-3149	35640483	4	2120.16
	70	3	PZE-103040783	36281842	SYN28612	58154265	32	21872.4
	71	3	PZE-103053704	60524712	PZE-103059675	83039652	24	22514.9
	72	3	PZE-103060259	84724277	PZE-103071516	113665426	27	28941.1
	73	3	PZE-103071771	114243884	PZE-103072120	115030147	2	786.263
	74	3	PZE-103072624	115863925	SYN28257	118598850	10	2734.93
	75	3	PZE-103074537	119447658	PZE-103077136	124136646	12	4688.99
	76	3	PZE-103077786	125078491	PZE-103080244	129345819	13	4267.33
	77	3	PZE-103080566	129774297	SYN24171	131570185	7	1795.89
	78	3	PZE-103082263	132621061	SYN21194	133959791	4	1338.73
	79	3	PZA02888.3	134850306	PZE-103087133	140660241	9	5809.94
	80	3	SYN21936	141543574	PZE-103091094	146402586	5	4859.01
	81	3	PZE-103091447	147223326	PZE-103094186	151150490	11	3927.16
	82	3	PUT-163a-78103544-4264	154736547	PZE-103097270	155747907	10	1011.36
	83	3	PZE-103097925	156509426	PZE-103098507	157530874	2	1021.45
	84	3	SYN20321	159639247	PZE-103100545	159671992	3	32.745
	85	3	PZE-103102354	161379116	PZE-103102730	162700186	4	1321.07
	86	3	PZE-103102855	162967235	PZD00008.3	163617500	3	650.265
	87	3	PZE-103103850	163889509	PZE-103106593	165800538	11	1911.03
	88	3	PZE-103107669	167068765	PZE-103109694	168610669	4	1541.9
	89	3	PZE-103112343	170647954	PZE-103125052	180532378	14	9884.42
	90	3	SYN13220	188564919	PZE-103135784	189440227	3	875.308
	91	3	PZE-103136798	190704181	PZE-103137091	191600922	9	896.741
	92	3	PZE-103138155	192747306	PZE-103139199	193733949	2	986.643
	93	3	PZE-103139885	194152216	PZE-103142906	196579152	4	2426.94
	94	3	PZE-103151042	203210137	PZE-103151594	203573686	2	363.549
	95	3	PZE-103157474	207988350	PZE-103160218	209768115	10	1779.77
	96	3	PZE-103161307	210532502	SYN32392	210635695	4	103.193
	97	3	PZE-103162301	211133212	PZE-103165624	213461600	10	2328.39
	98	3	SYN33396	213892981	SYN10279	215262681	11	1369.7
	99	3	PZE-103170257	216230815	PZE-103183621	226688159	29	10457.3
	100	3	SYN4864	227690951	PZE-103185090	228067988	3	377.037
	101	3	ZM012677-0652	228612535	PZE-103187323	230426900	7	1814.37
	102	3	PZE-103187344	230432074	SYN1181	230502679	2	70.605
	103	4	PZA03013.8	139810	PZE-104014229	13062318	9	12922.5
	104	4	PZE-104015986	15580461	SYNGENTA16672	18451829	6	2871.37
	105	4	PZE-104019125	19300318	PZE-104019192	19477986	2	177.668
	106	4	ZM013824-0304	21775851	PZE-104021266	22649280	2	873.429
	107	4	SYN17200	24771705	SYN5465	26466424	6	1694.72
	108	4	SYN5463	26611456	SYN24283	30329964	4	3718.51
	109	4	SYNGENTA16902	30976700	PZE-104028332	33924363	5	2947.66
	110	4	SYN33264	35885319	SYN24546	36719073	6	833.754
	111	4	PZE-104032572	39447732	PZE-104034872	43791737	20	4344.01
	112	4	PZE-104035248	44765078	PZE-104035352	45074263	2	309.185
	113	4	PZE-104035910	46650731	PZE-104036694	49348611	8	2697.88
	114	4	PZE-104039626	58926719	PZE-104040751	62443379	9	3516.66
	115	4	PZE-104045293	74481105	PZE-104047434	79270716	6	4789.61
	116	4	PZE-104047978	80254077	PZE-104048680	81946748	6	1692.67
	117	4	PZE-104050116	85006659	PZE-104050458	85920475	4	913.816
	118	4	PZE-104051429	88562309	PZE-104052876	91329050	8	2766.74
	119	4	PZE-104053257	92199298	PZE-104053465	92620152	3	420.854
	120	4	PZE-104054610	95838783	PZE-104055909	100478661	5	4639.88
	121	4	SYN5359	102951123	PZE-104057148	105937433	3	2986.31
	122	4	PZE-104058977	112940127	PZE-104058984	112995555	2	55.428
	123	4	PZE-104059731	115280382	PZE-104061539	120186918	8	4906.54
	124	4	PZE-104063470	124250015	PZE-104066686	130588115	13	6338.1
	125	4	PZE-104068090	134489812	PZE-104068669	135772156	4	1282.34
	126	4	SYN25808	136706933	PZE-104069306	137083943	3	377.01
	127	4	PZE-104070001	139105490	PZE-104070024	139123755	3	18.265
	128	4	PZE-104073434	143946462	PZE-104073632	144438127	2	491.665
	129	4	PZE-104076159	149023962	PZE-104076717	150194781	2	1170.82
	130	4	PHM15864.8	150662732	SYN27220	150946187	2	283.455
	131	4	PZE-104078833	152235644	PZE-104078976	152391880	2	156.236
	132	4	PZE-104081298	154908127	PZE-104082037	155520204	2	612.077
	133	4	PZB00229.3	156289504	PZE-104083286	156295548	3	6.044
	134	4	PZE-104085259	158623919	SYN5592	158779275	2	155.356
	135	4	SYN5596	158810695	SYN5597	158905265	2	94.57
	136	4	PZE-104086186	159332271	SYNGENTA13062	159386844	2	54.573
	137	4	PZE-104087791	161673184	PZE-104088205	162345857	2	672.673
	138	4	PZE-104088865	162985567	PZE-104088869	162986262	2	0.695
	139	4	PZE-104090377	165098886	PZE-104090768	165961862	2	862.976
	140	4	PZE-104091158	166057076	PZE-104092320	166530712	5	473.636
	141	4	PUT-163a-60359442-2879	170779877	PZE-104096363	171867768	4	1087.89
	142	4	ZM005808-1079	173994718	PZE-104111489	189173247	12	15178.5
	143	4	PZE-104113774	194749619	PZE-104117690	199858880	8	5109.26
	144	4	PZE-104122152	204868422	SYN1386	206008841	3	1140.42
	145	4	PZE-104125607	208868261	PZE-104130083	216534372	13	7666.11
	146	4	PZA00155.1	220885121	SYN9357	220889072	2	3.951
	147	4	PZE-104132640	221602935	PZE-104132720	221868113	2	265.178
	148	4	SYN37889	225735016	PZE-104137353	229656382	7	3921.37
	149	4	PZE-104137567	229912113	SYN7722	230642126	3	730.013
	150	4	PZE-104139384	232527114	PZE-104144507	238825953	11	6298.84
	151	4	PZE-104144965	239406742	PZE-104148010	240944432	7	1537.69
	152	4	PZE-104148839	241358710	PZE-104153083	243555135	8	2196.43
	153	4	PZA03598.1	243936876	PZE-104154549	244381535	5	444.659
	154	4	SYN39221	244992687	SYN21389	245324477	3	331.79
	155	5	SYN5726	662134	SYN5718	752318	2	90.184
	156	5	SYNGENTA4206	945376	SYN9869	1087838	2	142.462
	157	5	PZE-105002035	1572058	SYN35363	2186410	4	614.352
	158	5	SYN1037	5880104	PUT-163a-16918423-990	6827186	3	947.082
	159	5	PZE-105024891	12339306	PZE-105025345	12974141	2	634.835
	160	5	PZE-105028327	14550722	PZE-105031679	17158324	3	2607.6
	161	5	SYN21200	18598850	PZE-105034900	19776726	3	1177.88
	162	5	PZE-105040632	26177992	PZE-105041019	26921299	4	743.307
	163	5	PZE-105042481	28967953	PZE-105047221	35842512	9	6874.56
	164	5	PZE-105048399	38159739	PZE-105073645	79164508	38	41004.8
	165	5	PUT-163a-71766852-3520	81227928	PZE-105079539	90126491	8	8898.56
	166	5	PZE-105085368	105523212	PZE-105085373	105526062	2	2.85
	167	5	PZE-105085637	106407829	PZE-105085824	106991227	3	583.398
	168	5	PZE-105089513	123198640	PUT-163a-60358481-2852	128489011	9	5290.37
	169	5	PZE-105096181	140707269	PZE-105097966	143577109	2	2869.84
	170	5	PZE-105099104	146079620	PZE-105100724	150501444	3	4421.82
	171	5	PZE-105103500	156196054	PZE-105110637	167064750	9	10868.7
	172	5	PZE-105112628	168925221	SYN12706	180114686	11	11189.5
	173	5	SYN16682	181254260	PUT-163a-60344073-2505	182821428	5	1567.17
	174	5	PZE-105127830	184463791	PZE-105144200	197201239	20	12737.4
	175	5	SYN2083	200776520	SYN35181	201231896	5	455.376
	176	5	PZE-105152303	202616258	SYN14992	202962392	3	346.134
	177	5	PZE-105154147	203552121	SYN1883	203657409	2	105.288
	178	5	SYNGENTA17889	204105705	PZE-105156210	204333369	2	227.664
	179	5	PZB00686.2	205811393	PZA01680.3	208901002	6	3089.61
	180	5	PZA00448.6	209498196	SYN2927	212502880	8	3004.68
	181	5	SYNGENTA12447	213481416	PUT-163a-71427540-3259	213578649	2	97.233
	182	5	SYN32950	214556969	SYNGENTA14197	215503206	9	946.237
	183	6	PZE-106000349	714788	PZE-106000856	1534482	2	819.694
	184	6	PZE-106001375	2376530	PZE-106004707	6006430	4	3629.9
	185	6	PZE-106011226	19552375	PZE-106012935	22579270	5	3026.89
	186	6	PZE-106013328	23858424	SYNGENTA16886	23889924	2	31.5
	187	6	SYN26542	24530352	PZE-106016804	32267216	5	7736.86
	188	6	PZE-106017181	33046449	PZE-106024796	59539443	14	26493
	189	6	PZE-106028808	67592258	PZE-106034867	80534858	8	12942.6
	190	6	PZE-106037810	84982547	PZE-106040279	87788493	3	2805.95
	191	6	PZE-106042934	91378411	PZE-106044140	93261217	7	1882.81
	192	6	PZE-106045021	94612616	PZE-106046407	95995244	4	1382.63
	193	6	ZM012370-0335	102781032	PZE-106052164	102942618	4	161.586
	194	6	PZE-106053317	103792139	PZE-106054182	105013351	5	1221.21
	195	6	PZE-106057097	107978164	PZE-106057284	108143153	2	164.989
	196	6	SYN35090	109686117	SYN3592	109987692	2	301.575
	197	6	SYN21360	111215482	PZE-106060613	111465871	2	250.389
	198	6	PUT-163a-94472096-4856	112515266	PUT-163a-94472096-4855	112659626	2	144.36
	199	6	PZE-106065562	117930951	SYN34928	118643979	3	713.028
	200	6	PZA00003.5	121839487	PZE-106070730	125283984	5	3444.5
	201	6	PZE-106071285	126223018	PZE-106072249	128170224	4	1947.21
	202	6	PZE-106076123	131744454	PZE-106077682	133137363	3	1392.91
	203	6	ZM010703-0403	136599822	PZE-106082022	139341430	4	2741.61
	204	6	SYN22010	142058835	PZE-106087430	145082362	7	3023.53
	205	6	SYN37014	148409762	PZE-106093489	149288770	5	879.008
	206	6	SYN4793	150826233	SYN4800	150852928	3	26.695
	207	6	SYN19380	153124779	PZE-106105803	156368388	8	3243.61
	208	6	PZE-106107669	157074143	PZE-106112449	159821447	12	2747.3
	209	6	SYN8250	160465255	SYNGENTA10261	160749909	4	284.654
	210	6	PUT-163a-60339590-2382	161979980	SYN13303	163961864	7	1981.88
	211	6	SYN32671	164419566	PZE-106123709	164743288	7	323.722
	212	6	SYN38622	166043051	SYN28505	166982235	5	939.184
	213	7	SYN23676	332725	SYN8563	2585200	9	2252.47
	214	7	PZE-107004578	3000317	PZE-107005766	4035355	3	1035.04
	215	7	SYN4767	5105391	SYN4744	5130725	2	25.334
	216	7	SYN27168	6483553	SYN24998	8065254	4	1581.7
	217	7	SYN36574	9216324	PZE-107021664	21107537	16	11891.2
	218	7	PZE-107023139	24937764	PUT-163a-18171884-1374	65644208	35	40706.4
	219	7	PZE-107040446	68163985	PZE-107043043	73889042	24	5725.06
	220	7	SYN36653	75853114	PZE-107044092	76246443	3	393.329
	221	7	PZE-107044475	78107806	PZE-107045658	82327443	5	4219.64
	222	7	PZE-107046004	83264079	PZE-107054268	100185877	21	16921.8
	223	7	PZE-107055578	102032721	SYN17793	103717536	5	1684.82
	224	7	PZE-107057367	104306167	PZE-107057370	104308856	2	2.689
	225	7	PZE-107059896	109872181	PZE-107062169	113054244	3	3182.06
	226	7	PZE-107063514	115307403	PZE-107064761	116181209	3	873.806
	227	7	PZE-107069682	120695310	PUT-163a-89248979-4622	122373149	2	1677.84
	228	7	PZE-107080979	130154727	SYN24399	137819507	9	7664.78
	229	7	PZE-107088515	137847731	PZE-107101793	150183839	21	12336.1
	230	7	ZM003185-0386	152071415	SYN23151	154587178	10	2515.76
	231	7	PHM424.13	156125140	PZB00597.1	161517855	11	5392.72
	232	7	PUT-163a-78085872-4176	166027390	PZE-107134294	167670131	4	1642.74
	233	7	SYN34640	168635036	PZE-107137157	169095769	3	460.733
	234	8	SYN25095	1504972	SYN9921	3176764	4	1671.79
	235	8	PZE-108009323	10037539	PZE-108010479	11052735	3	1015.2
	236	8	PZE-108012916	13058206	PZB01977.7	17434179	8	4375.97
	237	8	ZM012791-0189	18446338	SYN31342	25143799	10	6697.46
	238	8	PZE-108027235	26967368	SYN15237	28449509	6	1482.14
	239	8	PZE-108028291	29427359	SYN14041	31877074	7	2449.72
	240	8	PZE-108029528	32831704	PZE-108032535	38081718	9	5250.01
	241	8	PZE-108033707	40788650	PZE-108033725	40799095	3	10.445
	242	8	PZE-108034361	43081684	PZE-100003239	47306884	19	4225.2
	243	8	PZE-100003344	47832001	PZE-108038204	58759939	16	10927.9
	244	8	SYN19532	58994855	PZE-108038940	60110908	11	1116.05
	245	8	PZE-108039035	60372090	PZE-108039291	61534456	6	1162.37
	246	8	PZE-108039803	62899558	ZM013496-0200	65267719	9	2368.16
	247	8	PZE-108042439	68240903	SYN2638	69564152	4	1323.25
	248	8	PZE-108044229	72001432	PZE-108044809	72799106	2	797.674
	249	8	PZE-108045791	74430614	PZE-108054420	95633238	29	21202.6
	250	8	PZE-108056476	100220817	PZA03508.1	105791106	11	5570.29
	251	8	PZE-108061670	109039339	PZE-108061693	109044662	2	5.323
	252	8	PZE-108062533	110467425	PZE-108063387	111951233	4	1483.81
	253	8	PZE-108064549	113954031	PZE-108065598	115805296	5	1851.27
	254	8	PUT-163a-60344678-2518	117546549	SYN13435	118443622	2	897.073
	255	8	PZE-108071309	123082701	PZE-108072532	124198594	5	1115.89
	256	8	PZE-108074276	128157198	SYN27004	162219313	44	34062.1
	257	8	ZM012915-0492	162752347	SYN21960	168388751	13	5636.4
	258	8	SYN26539	169319905	SYN26534	169338782	2	18.877
	259	8	PZE-108130245	170712302	PZE-108135197	173347126	7	2634.82
	260	9	PZE-109003566	4164244	PZE-109005145	5617140	2	1452.9
	261	9	SYN36360	9335204	SYN19982	11396888	4	2061.68
	262	9	PZE-109013674	13799618	SYN32736	15469921	5	1670.3
	263	9	PZE-109015923	16081183	PZE-109017507	17568754	5	1487.57
	264	9	SYN9817	20264545	PZE-109021337	21661462	3	1396.92
	265	9	PZE-109022638	23014674	PZE-109023986	24097586	2	1082.91
	266	9	SYN11958	25770039	SYN11960	25770136	2	0.097
	267	9	PZE-109026896	26885476	PZE-109029842	33154496	10	6269.02
	268	9	PZE-109030442	34647627	PZE-109031616	36763538	7	2115.91
	269	9	SYN35457	46477644	PZE-109037203	50782888	10	4305.24
	270	9	PZE-109039878	58463507	PZE-109040381	59607337	6	1143.83
	271	9	SYN29107	61382402	PZE-109042724	66520481	2	5138.08
	272	9	PZE-109043536	69918734	PZE-109044296	71601920	2	1683.19
	273	9	PZE-109044922	73034998	PZE-109045287	73748270	3	713.272
	274	9	PZE-109047648	79415617	PZA03758.1	80499825	3	1084.21
	275	9	PZE-109050323	84557723	PZE-109050858	85612871	4	1055.15
	276	9	SYN21883	86525856	SYN14003	86775705	2	249.849
	277	9	PZE-109052259	87280646	SYN18792	87436680	2	156.034
	278	9	PZE-109052691	88104256	PZE-109052837	88319640	4	215.384
	279	9	PZE-109053798	89916867	PZE-109053869	89969368	2	52.501
	280	9	PZE-109054051	90428959	PZE-109057687	95936167	16	5507.21
	281	9	PZE-109059124	97781598	PZE-109060136	98768003	3	986.405
	282	9	PZE-109060919	99719676	PZE-109061084	99948818	2	229.142
	283	9	PZE-109061918	100692445	PZE-109062140	101060718	4	368.273
	284	9	SYN34267	101811603	PZE-109062418	101814521	3	2.918
	285	9	PZE-109063133	102355266	PZE-109065754	105418613	4	3063.35
	286	9	ZM013259-0447	106050611	PZE-109068137	108558514	14	2507.9
	287	9	PZE-109071596	112724871	ZM013412-0584	114475647	5	1750.78
	288	9	PZE-109073292	114882414	SYN12119	115754031	6	871.617
	289	9	PZE-109074092	116217776	SYN29095	120787873	9	4570.1
	290	9	PZE-109078269	121822604	PZE-109078540	122328206	3	505.602
	291	9	PZE-109081255	125052653	PZE-109081480	125547899	3	495.246
	292	9	PZE-109084399	129132564	SYN21523	129914194	5	781.63
	293	9	SYNGENTA16628	131628036	PZE-109095469	137074451	10	5446.41
	294	9	PZE-109096578	137877347	PZE-109099586	139956361	4	2079.01
	295	9	SYN10246	143233691	PZE-109109501	145839926	4	2606.24
	296	9	PZE-109114072	147717967	PZE-109122221	152115799	11	4397.83
	297	10	PZE-110001223	1419406	PZE-110009497	7023308	6	5603.9
	298	10	PZE-110013691	12695530	PZE-110015501	15279012	5	2583.48
	299	10	SYN32146	16412966	SYN33030	18443564	5	2030.6
	300	10	PZE-110021291	28594868	PZE-110021608	29508268	2	913.4
	301	10	PZE-110024036	36789086	PZE-110033446	62838344	7	26049.3
	302	10	PZE-110035824	67872211	PZE-110036180	68782390	2	910.179
	303	10	PZE-110043832	83438340	PZE-110047212	88325640	4	4887.3
	304	10	PZE-110048720	91271300	ZM009620-0299	94582006	5	3310.71
	305	10	PZE-110051013	95976368	PZE-110054072	102515338	11	6538.97
	306	10	PZE-110054846	104660456	PZE-110054933	104914465	2	254.009
	307	10	PZE-110056433	108302016	PZE-110058966	112963022	6	4661.01
	308	10	PZE-110062774	117564081	PUT-163a-149005002-739	123053053	5	5488.97
	309	10	SYN30301	137120292	SYN18452	137651291	7	530.999
	310	10	PZE-110089752	138963154	PZE-110105234	146587675	15	7624.52
	311	10	PZE-110109490	148043314	SYN13574	148391423	2	348.109
