# Supplementary material for: Integrated IBD Analysis, GWAS Analysis and Transcriptome Analysis to Identify the Candidate Genes for White Spot Disease in Maize
Source: Int J Mol Sci. 2023 Jun 11;24(12):10005. doi: 10.3390/ijms241210005 (PMC10298249; doi:10.3390/ijms241210005)
Supplement: Supplementary file 1 [file ijms-24-10005-s001.zip › Table S3 QTNs significantly associated with MWS in Shilin.xlsx]

## Sheet: Sheet1
Table S3 QTNs significantly associated with MWS in Shilin
No.	QTN	Chr.	Pos.	P.value	MAF
1	SYN10548	1	9508077	0.000756889	0.260563
2	SYN10549	1	9508113	0.000756889	0.260563
3	SYN10543	1	9544039	0.000756889	0.260563
4	SYN10542	1	9549897	0.000756889	0.260563
5	SYN22238	1	15429222	0.000528263	0.46831
6	SYN24828	1	20345522	0.000963123	0.179577
7	PHM13619.5	1	22281738	0.000542531	0.271127
8	PZE-101040783	1	27552892	0.00033912	0.176056
9	SYN11249	1	43111965	0.000157621	0.285211
10	SYN37775	1	47266552	0.000374274	0.40493
11	SYN10891	1	195359337	0.000459042	0.334507
12	SYN10137	1	200556614	0.000100965	0.147887
13	PZA00131.14	1	203385274	0.000165828	0.144366
14	SYN37674	1	206370340	6.07e-05	0.348592
15	PZE-102031753	2	14800008	0.000174147	0.0985915
16	ZM012464-0529	3	179012477	0.000488232	0.387324
17	SYN4391	4	154347822	0.000734081	0.123239
18	SYN30108	4	231898350	0.00023241	0.348592
19	PZE-104139891	4	233487812	0.000382057	0.376761
20	PZE-106042050	6	90501405	0.000828848	0.161972
21	SYN18482	7	157337195	0.000459842	0.288732
22	PZE-108029538	8	32835999	0.000601443	0.211268
23	SYN32570	8	49802408	0.000454405	0.401408
24	PZE-108035778	8	49806203	0.000472172	0.40493
25	PZE-108035863	8	50299037	0.000454405	0.401408
26	PZE-108035866	8	50299220	0.000454405	0.401408
27	PZE-108035878	8	50339566	0.000454405	0.401408
28	PZE-108035879	8	50339596	0.000396384	0.415493
29	PZE-108035881	8	50339927	0.000454405	0.401408
30	SYN34307	8	50351913	0.000454405	0.401408
31	PZE-108035902	8	50353898	0.000454405	0.401408
32	PZE-108035926	8	50434412	0.000454405	0.401408
33	PZE-108035929	8	50436195	0.000396384	0.415493
34	PZE-108035931	8	50436365	0.000454405	0.401408
35	PZE-108035947	8	50507087	0.000454405	0.401408
36	PZE-108035963	8	50574077	0.000472172	0.40493
37	PZE-108035998	8	50689750	0.000502611	0.426056
38	PZE-108036026	8	50803411	0.000330789	0.397887
39	PZE-108036052	8	50902547	0.000623524	0.390845
40	PZE-108036054	8	50907516	0.000454405	0.401408
41	PZE-108036055	8	50907728	0.000454405	0.401408
42	PZE-108036058	8	50923768	0.000454405	0.401408
43	PZE-108036077	8	50956754	0.000574059	0.387324
44	PZE-108036145	8	51355929	0.000531229	0.394366
45	PZE-108036152	8	51362765	0.000454405	0.401408
46	PZE-108036175	8	51494873	0.000454405	0.401408
47	PZE-108036208	8	51643546	0.000768787	0.387324
48	PZE-108036220	8	51725325	0.000454405	0.401408
49	PZE-108036232	8	51733263	0.000454405	0.401408
50	PZE-108036242	8	51745056	0.00034106	0.464789
51	PZE-108036248	8	51749197	0.00079545	0.429577
52	PZE-108036249	8	51749246	0.000396384	0.415493
53	PZE-108036269	8	51988547	0.000454405	0.401408
54	PZE-108036299	8	52153857	0.000454405	0.401408
55	PZE-108036327	8	52200234	0.000250547	0.387324
56	PZE-108036377	8	52430764	0.000454405	0.401408
57	PZE-108036386	8	52442013	0.000504595	0.383803
58	PZE-108036391	8	52454458	0.000454405	0.401408
59	PZE-108036434	8	52604660	0.000454405	0.401408
60	PZE-108036442	8	52640824	0.000454405	0.401408
61	PZE-108036444	8	52642871	0.000454405	0.401408
62	PZA01209.1	8	52678845	0.000454405	0.401408
63	PZE-108036458	8	52679949	0.000623524	0.390845
64	PZE-108036460	8	52680142	0.000522866	0.408451
65	PZE-108036542	8	52936964	0.000454405	0.401408
66	PZE-108036543	8	52936985	0.000862937	0.394366
67	PZE-108036550	8	52971329	0.000454405	0.401408
68	PZE-108036582	8	53060927	0.000454405	0.401408
69	PZE-108036592	8	53066606	0.000615864	0.40493
70	PZE-108057528	8	101489430	0.000494597	0.285211
71	SYN30183	8	163604465	0.000149026	0.327465
72	SYN4935	8	171846715	8.24e-05	0.123239
73	SYN4936	8	171846737	0.00022764	0.179577
