# Supplementary material for: Integrated IBD Analysis, GWAS Analysis and Transcriptome Analysis to Identify the Candidate Genes for White Spot Disease in Maize
Source: Int J Mol Sci. 2023 Jun 11;24(12):10005. doi: 10.3390/ijms241210005 (PMC10298249; doi:10.3390/ijms241210005)
Supplement: Supplementary file 1 [file ijms-24-10005-s001.zip › Table S4 QTNs significantly associated with MWS in Mojiang.xlsx]

## Sheet: Sheet1
Table S4 QTNs significantly associated with MWS in Mojiang
No.	QTN	Chr.	Pos.	P.value	MAF
1	SYNGENTA14387	1	9031311	0.000392379	0.0950704
2	PZE-101180803	1	224511192	0.0002764	0.151408
3	PZE-102180259	2	221242933	0.000311893	0.214789
4	PZE-103038030	3	32142849	0.000574243	0.362676
5	PZE-103056669	3	68552090	0.000930072	0.383803
6	PZE-103056696	3	68643435	0.000327509	0.419014
7	PZE-103056735	3	68787237	0.000497975	0.390845
8	PZE-103067992	3	107599616	0.000877146	0.489437
9	PZE-103068001	3	107645169	0.000159668	0.419014
10	PZE-103068015	3	107670529	0.000438944	0.492958
11	PZE-103084298	3	135901771	0.000385612	0.415493
12	PZE-103088722	3	143187950	0.000674359	0.394366
13	SYN505	5	4247881	0.000515892	0.348592
14	PZE-105169553	5	210485674	0.000677586	0.366197
15	PZE-106009237	6	16036323	0.000805242	0.15493
16	PZE-106024131	6	58656980	0.000319631	0.253521
17	PZE-106024717	6	59316251	0.000172182	0.390845
18	PZE-106025053	6	60106013	0.000172182	0.390845
19	SYN37508	6	60412580	0.000441477	0.204225
20	PZE-106025255	6	60417939	0.000578012	0.200704
21	PZE-106034377	6	79482939	0.000448958	0.140845
22	PZE-106040109	6	87651744	0.000813307	0.443662
23	PZE-108053763	8	94534692	0.000910223	0.43662
24	PZE-110014038	10	13165119	0.000485814	0.193662
25	PZE-110053645	10	101233200	0.000878289	0.193662
