# Supplementary material for: Integrated IBD Analysis, GWAS Analysis and Transcriptome Analysis to Identify the Candidate Genes for White Spot Disease in Maize
Source: Int J Mol Sci. 2023 Jun 11;24(12):10005. doi: 10.3390/ijms241210005 (PMC10298249; doi:10.3390/ijms241210005)
Supplement: Supplementary file 1 [file ijms-24-10005-s001.zip › Table S5 QTNs significantly associated with MWS in Wenshan.xlsx]

## Sheet: Sheet1
Table S5 QTNs significantly associated with MWS in Wenshan
No.	QTN	Chr.	Pos.	P.value	MAF
1	PZE-101035341	1	23054872	0.0009283	0.309859
2	PZE-101040783	1	27552892	0.0006362	0.176056
3	PZE-101151153	1	194604587	0.0003326	0.190141
4	SYN6883	1	195728264	0.0001314	0.352113
5	SYN10137	1	200556614	0.0001285	0.147887
6	PZA00131.14	1	203385274	0.0003948	0.144366
7	PZE-101171899	1	214842534	0.0002208	0.285211
8	PZA02023.4	1	215997314	0.0004081	0.119718
9	PUT-163a-60352681-2689	1	217964891	0.0004452	0.239437
10	PUT-163a-60352681-2690	1	217964895	0.0004452	0.239437
11	PZE-101174535	1	218070923	0.0001561	0.299296
12	PZE-101174542	1	218102670	0.0002248	0.288732
13	SYN37027	1	218117448	0.0002248	0.288732
14	SYN37032	1	218117587	0.0002248	0.288732
15	SYN37028	1	218121693	0.0001561	0.299296
16	SYN37029	1	218121711	0.0002248	0.288732
17	PZE-102031753	2	14800008	2.2e-06	0.0985915
18	PZE-103036608	3	29694221	0.0007751	0.28169
19	SYN33544	3	219984684	0.0003478	0.415493
20	SYN30108	4	231898350	0.0002334	0.348592
21	PUT-163a-71307175-3090	8	77905327	0.0005882	0.299296
22	PZE-108051264	8	89159189	0.0006473	0.422535
23	PZE-108054092	8	95051907	0.0003665	0.242958
24	PUT-163a-50337629-2261	8	101045038	0.0003297	0.239437
25	PZE-108057528	8	101489430	6.26e-05	0.285211
26	SYN19060	8	108628788	0.0001775	0.0316901
27	PZE-108062147	8	109710113	0.0009342	0.102113
28	PZE-108062273	8	109873040	0.0001775	0.0316901
29	SYN23220	8	163138850	0.0005089	0.309859
30	SYN5857	9	59746442	0.0007016	0.285211
31	PZA-002049001	10	144025575	0.0009751	0.415493
