# Supplementary material for: Integrated IBD Analysis, GWAS Analysis and Transcriptome Analysis to Identify the Candidate Genes for White Spot Disease in Maize
Source: Int J Mol Sci. 2023 Jun 11;24(12):10005. doi: 10.3390/ijms241210005 (PMC10298249; doi:10.3390/ijms241210005)
Supplement: Supplementary file 1 [file ijms-24-10005-s001.zip › Table S6 QTNs significantly associated with MWS in joint environments.xlsx]

## Sheet: Sheet1
Table S6 QTNs significantly associated with MWS in joint environments
No.	QTN	Chr.	Pos.	P.value	MAF
1	SYNGENTA14387	1	9031311	0.000397677	0.0950704
2	SYN431	1	21974313	0.000557358	0.496479
3	PZE-101034101	1	21991872	0.000557358	0.496479
4	PHM13619.5	1	22281738	0.000340594	0.271127
5	PZE-101034427	1	22383319	0.000618415	0.176056
6	SYN9135	1	40591545	0.000334853	0.320423
7	SYN11249	1	43111965	0.00063207	0.285211
8	SYN29300	1	190371028	0.000459522	0.492958
9	SYN29299	1	190371230	0.000482118	0.426056
10	SYN29298	1	190371302	0.000482118	0.426056
11	PZE-101151153	1	194604587	0.000713028	0.190141
12	SYN10891	1	195359337	0.000849456	0.334507
13	SYN10137	1	200556614	0.00061288	0.147887
14	PZA00131.14	1	203385274	0.00027476	0.144366
15	SYN37674	1	206370340	0.0003334	0.348592
16	PZE-101230775	1	278884506	0.000801479	0.496479
17	PZE-102105585	2	132081541	0.000951211	0.278169
18	PZE-103084298	3	135901771	0.000766249	0.415493
19	ZM012464-0529	3	179012477	0.000725357	0.387324
20	SYN13541	5	45863137	0.000720453	0.362676
21	SYN33313	5	214712172	0.000371814	0.461268
22	PZE-108027099	8	26642845	0.000669954	0.140845
23	PZE-108028988	8	31819096	0.00047629	0.102113
24	SYN9235	8	89002275	0.000938216	0.380282
25	SYN9238	8	89002619	0.000963975	0.274648
26	SYN9237	8	89002744	0.000963975	0.274648
27	SYN3624	8	89156235	0.000963975	0.274648
28	PZE-108057528	8	101489430	0.00098192	0.285211
29	SYN4935	8	171846715	0.000714232	0.123239
30	PZE-108133242	8	172409925	0.000689757	0.383803
