# Supplementary material for: Integrated IBD Analysis, GWAS Analysis and Transcriptome Analysis to Identify the Candidate Genes for White Spot Disease in Maize
Source: Int J Mol Sci. 2023 Jun 11;24(12):10005. doi: 10.3390/ijms241210005 (PMC10298249; doi:10.3390/ijms241210005)
Supplement: Supplementary file 1 [file ijms-24-10005-s001.zip › Table S7 The upregulated DEGs between B73 and QR273.xlsx]

## Sheet: Sheet1
Table S7 The upregulated DEGs between B73 and QR273
NO.	ID	B73	QR273	FDR	Log2FC	Regulated
1	Zm00001d013111	0	153.07	0	16.37	up
2	Zea_mays_newGene_26589	0	25.13	0	14.56	up
3	Zea_mays_newGene_28881	0	52.8	0	14.5	up
4	Zea_mays_newGene_4916	0	24.87	0	14.25	up
5	Zea_mays_newGene_2000	0	34.84	0	14.23	up
6	Zea_mays_newGene_1154	0	30.64	0	14.53	up
7	Zm00001d024980	0.65	639.74	0	9.86	up
8	Zm00001d014616	0	22.81	0	14.67	up
9	Zea_mays_newGene_23418	0	63.7	0	13.96	up
10	Zm00001d052201	0	37.83	0	13.68	up
11	Zea_mays_newGene_25505	0	7.64	0	13.58	up
12	Zm00001d037395	0	28.7	0	13.91	up
13	Zm00001d014207	0	7.51	0	13.54	up
14	Zm00001d026238	0	9.15	0	12.12	up
15	Zea_mays_newGene_15867	0	58.79	0	13.92	up
16	Zm00001d013906	0.01	14.5	0	10.54	up
17	Zea_mays_newGene_16571	0.02	71.92	0	11.6	up
18	Zea_mays_newGene_4217	0	16.64	0	13.74	up
19	Zea_mays_newGene_14385	0	19.57	0	11.78	up
20	Zea_mays_newGene_27266	0	10.84	0	14.41	up
21	Zea_mays_newGene_25850	0	37.14	0	15.25	up
22	Zm00001d048077	0	22.34	0	13.32	up
23	Zm00001d035710	0.07	106.26	0	10.42	up
24	Zm00001d015986	0	22.64	0	13.29	up
25	Zm00001d023924	0	92.45	0	13.76	up
26	Zea_mays_newGene_17589	0.01	15.84	0	10.97	up
27	Zea_mays_newGene_17131	0	7.55	0	13.3	up
28	Zea_mays_newGene_20454	0	5.75	0	13.34	up
29	Zea_mays_newGene_7294	0	10.98	0	13.34	up
30	Zea_mays_newGene_26779	0	17.9	0	13.19	up
31	Zm00001d034394	0	26.86	0	13.16	up
32	Zea_mays_newGene_14325	0	17.32	0	13.63	up
33	Zea_mays_newGene_12954	0	7.19	0	13.19	up
34	Zm00001d009180	0	10	0	13.14	up
35	Zea_mays_newGene_19155	0	20.61	0	13.05	up
36	Zea_mays_newGene_22524	0	22.09	0	14.05	up
37	Zea_mays_newGene_24503	0	10.27	0	13.13	up
38	Zm00001d036129	0	17.99	0	13.22	up
39	Zm00001d002379	0	18.23	0	12.97	up
40	Zm00001d039504	0	37.11	0	13.07	up
41	Zm00001d047930	0	36.7	0	13.06	up
42	Zea_mays_newGene_10962	0	8.44	0	12.98	up
43	Zea_mays_newGene_9903	0	18.26	0	12.88	up
44	Zea_mays_newGene_21169	0	4.6	0	13.45	up
45	Zea_mays_newGene_28431	0	4.96	0	12.83	up
46	Zea_mays_newGene_28814	0	4.29	0	12.8	up
47	Zm00001d040679	0.01	20.1	0	10.69	up
48	Zm00001d039887	0.12	119.3	0	9.73	up
49	Zea_mays_newGene_23995	0	7.25	0	13.05	up
50	Zea_mays_newGene_16944	0	2.16	0	12.98	up
51	Zm00001d043584	0	24.24	0	12.59	up
52	Zm00001d009786	0	13.32	0	12.62	up
53	Zea_mays_newGene_17457	0	9.51	0	13.02	up
54	Zm00001d040952	0	10.39	0	12.77	up
55	Zm00001d012682	0	6.81	0	12.68	up
56	Zea_mays_newGene_21913	0	10.01	0	12.73	up
57	Zea_mays_newGene_24684	0	19.78	0	12.52	up
58	Zm00001d045958	0	8.99	0	12.54	up
59	Zea_mays_newGene_6258	0	16.44	0	11.16	up
60	Zm00001d009041	0.11	27.45	0	7.12	up
61	Zm00001d047141	0	13.51	0	12.56	up
62	Zm00001d006398	0	59.93	0	14.06	up
63	Zea_mays_newGene_9558	0	7.68	0	12.68	up
64	Zea_mays_newGene_20055	0.04	25.08	0	8.69	up
65	Zm00001d022129	0	15.38	0	12.52	up
66	Zm00001d004166	0	19.98	0	12.48	up
67	Zm00001d023656	0.02	24.51	0	9.92	up
68	Zea_mays_newGene_1375	0	10.1	0	12.81	up
69	Zm00001d018955	0	34.93	0	12.56	up
70	Zm00001d045629	0	6.79	0	12.38	up
71	Zm00001d001770	0	12.42	0	12.37	up
72	Zm00001d029304	0	34.98	0	12.38	up
73	Zm00001d029360	0	17.05	0	12.39	up
74	Zm00001d009803	0	21.53	0	12.21	up
75	Zea_mays_newGene_2039	0	12.76	0	12.18	up
76	Zea_mays_newGene_6276	0	4.85	0	12.28	up
77	Zea_mays_newGene_12195	0.01	10.18	0	9.66	up
78	Zm00001d050845	0	11.79	0	12.15	up
79	Zm00001d026420	0	19.58	0	12.29	up
80	Zm00001d026070	0.1	27.56	0	7.87	up
81	Zea_mays_newGene_9973	0	4.72	0	12.15	up
82	Zm00001d010428	0.35	31.47	0	6.28	up
83	Zea_mays_newGene_3972	0.02	41.06	0	10.05	up
84	Zm00001d045759	0	8.66	0	12.04	up
85	Zm00001d038019	0.1	16.99	0	7.18	up
86	Zm00001d024505	0.01	2.71	0	8.54	up
87	Zea_mays_newGene_9373	0	40.08	0	12.15	up
88	Zm00001d030183	0	4.71	0	12.39	up
89	Zm00001d047778	0	23.19	0	12.01	up
90	Zm00001d021608	0	17.46	0	12.02	up
91	Zea_mays_newGene_9016	0	1.27	0	12.49	up
92	Zea_mays_newGene_1538	0.1	12.86	0	6.26	up
93	Zm00001d029769	0	22.8	0	11.99	up
94	Zm00001d050950	0	8.5	0	12.01	up
95	Zea_mays_newGene_4257	0	9.09	0	11.92	up
96	Zea_mays_newGene_6594	0	9.22	0	11.99	up
97	Zea_mays_newGene_8635	0.07	3.99	0	5.97	up
98	Zm00001d005458	0	9.09	0	11.92	up
99	Zea_mays_newGene_28922	0	5.34	0	11.89	up
100	Zea_mays_newGene_16686	0	6.06	0	11.96	up
101	Zea_mays_newGene_19372	0	12.99	0	11.92	up
102	Zm00001d016533	0	4.29	0	11.84	up
103	Zm00001d044219	0	4.8	0	11.85	up
104	Zm00001d034075	0	16.36	0	11.84	up
105	Zm00001d046962	0.73	77.89	0	6.49	up
106	Zea_mays_newGene_8099	0	12.86	0	11.83	up
107	Zm00001d037921	0	8.45	0	11.85	up
108	Zea_mays_newGene_905	0	5.05	0	11.86	up
109	Zm00001d033323	0	5.1	0	11.83	up
110	Zea_mays_newGene_6201	0	6.05	0	11.97	up
111	Zm00001d046874	0	11.72	0	11.79	up
112	Zm00001d022310	0	7.48	0	11.85	up
113	Zm00001d031819	0	15.18	0	12.36	up
114	Zea_mays_newGene_25029	0.03	6.29	0	7.58	up
115	Zm00001d007405	0	6.1	0	11.76	up
116	Zm00001d042113	0	6.31	0	11.79	up
117	Zea_mays_newGene_14261	0	9.08	0	11.76	up
118	Zm00001d018368	0	8.79	0	11.74	up
119	Zm00001d040431	0.03	10.13	0	7.6	up
120	Zea_mays_newGene_1365	0	5.52	0	11.72	up
121	Zea_mays_newGene_13299	0	5.3	0	11.74	up
122	Zm00001d045320	1.01	66.15	0	5.23	up
123	Zm00001d048937	0	9.11	0	11.71	up
124	Zea_mays_newGene_1788	0	9.92	0	12.07	up
125	Zea_mays_newGene_24595	0	2.91	0	12.06	up
126	Zea_mays_newGene_1349	0	4.05	0	11.71	up
127	Zm00001d013713	0.02	10.36	0	8.94	up
128	Zm00001d047323	0	8.31	0	11.7	up
129	Zm00001d044714	0	38.45	0	11.66	up
130	Zm00001d040550	0	6.6	0	11.7	up
131	Zea_mays_newGene_25982	0	7.78	0	11.65	up
132	Zm00001d052773	0	2.97	0	11.63	up
133	Zea_mays_newGene_21480	0	4.99	0	11.73	up
134	Zm00001d045473	0.02	6.08	0	8.4	up
135	Zm00001d019793	0	19.15	0	11.63	up
136	Zea_mays_newGene_175	0	6.05	0	11.74	up
137	Zea_mays_newGene_7820	0	5.76	0	11.67	up
138	Zm00001d017024	0.21	14.75	0	5.96	up
139	Zm00001d023674	0.01	12.68	0	9.34	up
140	Zm00001d028083	0	6.3	0	11.61	up
141	Zm00001d023657	0	42.49	0	11.58	up
142	Zm00001d037208	0.03	4.4	0	7.75	up
143	Zm00001d045631	0	7.7	0	11.63	up
144	Zm00001d050635	0	112.38	0	14.37	up
145	Zea_mays_newGene_5687	0	10.48	0	11.5	up
146	Zea_mays_newGene_7098	0.12	17.63	0	6.9	up
147	Zea_mays_newGene_17740	0	4.25	0	11.51	up
148	Zea_mays_newGene_5856	0.02	7.62	0	7.22	up
149	Zm00001d037501	0	14.5	0	11.76	up
150	Zea_mays_newGene_9502	0	4.17	0	11.51	up
151	Zm00001d014739	0.04	13.06	0	7.4	up
152	Zea_mays_newGene_21526	0	5.72	0	11.95	up
153	Zea_mays_newGene_5517	0	5.79	0	11.46	up
154	Zm00001d023601	0.13	12.47	0	6.37	up
155	Zm00001d049390	0	4.06	0	11.5	up
156	Zm00001d053802	0.74	23.98	0	4.9	up
157	Zea_mays_newGene_17790	0	7.23	0	11.42	up
158	Zm00001d047595	0	15.06	0	11.78	up
159	Zm00001d004109	0	3.77	0	11.42	up
160	Zea_mays_newGene_736	0	4.26	0	11.6	up
161	Zm00001d031734	0.02	8.17	0	8.27	up
162	Zea_mays_newGene_19906	0	4.21	0	11.85	up
163	Zm00001d033972	0	12.06	0	11.41	up
164	Zm00001d047311	0	3.64	0	11.41	up
165	Zea_mays_newGene_25436	0	2.81	0	11.42	up
166	Zea_mays_newGene_27305	0	6.16	0	11.8	up
167	Zm00001d021039	0	3.89	0	11.46	up
168	Zea_mays_newGene_25325	0	7.91	0	11.37	up
169	Zm00001d016548	0	9.13	0	11.43	up
170	Zea_mays_newGene_17355	0	2.4	0	11.39	up
171	Zea_mays_newGene_27943	0	5.89	0	11.41	up
172	Zea_mays_newGene_11687	0	3.1	0	11.44	up
173	Zea_mays_newGene_7136	0	5.48	0	11.46	up
174	Zm00001d017312	0	6.13	0	11.4	up
175	Zm00001d016122	0	3.72	0	11.4	up
176	Zm00001d005911	0	6	0	11.35	up
177	Zea_mays_newGene_27246	0	8.39	0	11.58	up
178	Zm00001d025052	0.01	4.1	0	8.64	up
179	Zm00001d025116	0	8.53	0	11.35	up
180	Zea_mays_newGene_15862	0	4.84	0	11.34	up
181	Zm00001d035389	0	4.2	0	11.37	up
182	Zm00001d048774	0	5.32	0	11.61	up
183	Zea_mays_newGene_12786	0	3.23	0	11.41	up
184	Zm00001d005540	0	7.67	0	11.33	up
185	Zm00001d007637	0	1.6	0	11.61	up
186	Zm00001d053631	0.04	9.18	0	7.37	up
187	Zea_mays_newGene_10016	0	1.83	0	11.79	up
188	Zm00001d019792	0	14.89	0	11.32	up
189	Zm00001d010154	0	14.71	0	11.69	up
190	Zm00001d030693	0	4.99	0	11.33	up
191	Zea_mays_newGene_22259	0.01	8.83	0	8.96	up
192	Zm00001d018915	0	9.01	0	11.35	up
193	Zm00001d036229	0.32	28.46	0	6.29	up
194	Zm00001d003452	0	8.8	0	12.01	up
195	Zea_mays_newGene_4836	0	5.94	0	11.29	up
196	Zm00001d043048	0	10.26	0	11.57	up
197	Zea_mays_newGene_10864	0	3.37	0	12.45	up
198	Zea_mays_newGene_3635	0	2.69	0	11.24	up
199	Zea_mays_newGene_20846	0	3.84	0	11.49	up
200	Zea_mays_newGene_13073	0	2.65	0	11.24	up
201	Zm00001d048459	0.04	7.2	0	7.12	up
202	Zea_mays_newGene_13031	0	4.25	0	11.22	up
203	Zea_mays_newGene_23519	0	1.5	0	8.44	up
204	Zea_mays_newGene_1833	0	4.63	0	11.21	up
205	Zm00001d028732	0	4.94	0	11.26	up
206	Zm00001d014535	0	28.76	0	11.25	up
207	Zea_mays_newGene_15976	0	3.33	0	11.2	up
208	Zm00001d010489	0	3.13	0	11.2	up
209	Zm00001d024509	0.41	25.33	0	5.62	up
210	Zea_mays_newGene_24638	0	5.49	0	11.28	up
211	Zea_mays_newGene_14595	0	15.92	0	11.21	up
212	Zm00001d008664	0.02	9.64	0	9.04	up
213	Zea_mays_newGene_10554	0	1.7	0	11.4	up
214	Zm00001d021067	0.02	6.46	0	8.13	up
215	Zm00001d009115	0	5.35	0	11.13	up
216	Zm00001d021394	0	3.74	0	11.22	up
217	Zm00001d039895	0	6.26	0	11.78	up
218	Zm00001d028351	0	3.66	0	11.3	up
219	Zea_mays_newGene_11591	0	5.87	0	11.08	up
220	Zea_mays_newGene_17559	0	3.39	0	11.11	up
221	Zm00001d003693	0	3.31	0	11.44	up
222	Zm00001d032812	0	5.09	0	11.22	up
223	Zm00001d039497	0	6.65	0	11.23	up
224	Zea_mays_newGene_15587	0	4.83	0	11.28	up
225	Zm00001d007025	0	1.76	0	11.17	up
226	Zea_mays_newGene_18653	0	6.3	0	11.22	up
227	Zm00001d052424	0.82	35.9	0	5.37	up
228	Zea_mays_newGene_17844	0	3.01	0	11.04	up
229	Zea_mays_newGene_23902	0	2.46	0	11.2	up
230	Zm00001d046180	0	6.42	0	11.05	up
231	Zm00001d009091	0	5.3	0	11.06	up
232	Zea_mays_newGene_19550	0	6.15	0	8.29	up
233	Zea_mays_newGene_3644	0	5.47	0	11.26	up
234	Zea_mays_newGene_9556	0	5.89	0	11.07	up
235	Zm00001d029486	0	2.68	0	11.06	up
236	Zea_mays_newGene_9877	0	1.82	0	11.04	up
237	Zm00001d041746	0	8.19	0	10.99	up
238	Zea_mays_newGene_13200	0	2.71	0	11.52	up
239	Zea_mays_newGene_14130	0	4.25	0	11.19	up
240	Zm00001d016532	0	11.87	0	11.23	up
241	Zea_mays_newGene_17260	0	3.72	0	11.04	up
242	Zm00001d044863	0	6.22	0	11.06	up
243	Zm00001d021982	0	4.31	0	10.96	up
244	Zm00001d003086	1.07	33.2	0	4.91	up
245	Zm00001d002606	0	9.53	0	10.96	up
246	Zea_mays_newGene_485	0.05	6.13	0	6.2	up
247	Zea_mays_newGene_3946	0	2.57	0	11.84	up
248	Zm00001d014471	0.37	10.4	0	4.72	up
249	Zea_mays_newGene_18379	0	4.43	0	11.22	up
250	Zea_mays_newGene_18558	0.01	4.28	0	7.89	up
251	Zea_mays_newGene_11405	0	5.56	0	11.86	up
252	Zea_mays_newGene_20437	0	2.88	0	10.93	up
253	Zm00001d036898	0	8.48	0	10.98	up
254	Zm00001d043831	0.82	23.64	0	4.75	up
255	Zm00001d040489	0	3.4	0	10.93	up
256	Zm00001d027738	0	4.12	0	11.07	up
257	Zm00001d046515	0	10.46	0	10.9	up
258	Zm00001d044311	0	4.49	0	10.86	up
259	Zm00001d029542	0	1.83	0	10.94	up
260	Zm00001d029706	0.54	36.26	0	5.92	up
261	Zm00001d033653	0	4.15	0	10.87	up
262	Zea_mays_newGene_24335	0	1.1	0	10.83	up
263	Zm00001d021129	0	4.51	0	10.85	up
264	Zea_mays_newGene_18817	0	3.38	0	11.13	up
265	Zm00001d029741	0.03	11.36	0	8.55	up
266	Zm00001d051779	1.11	36.7	0	4.97	up
267	Zea_mays_newGene_1807	0	15.17	0	10.84	up
268	Zea_mays_newGene_12079	0.01	3.26	0	8.06	up
269	Zea_mays_newGene_19644	0	1.36	0	10.88	up
270	Zm00001d030382	0	5.78	0	10.88	up
271	Zea_mays_newGene_11493	0	1.65	0	10.81	up
272	Zm00001d030595	0	4.49	0	11.32	up
273	Zea_mays_newGene_4922	0	1.96	0	11	up
274	Zea_mays_newGene_27906	0	3.58	0	10.78	up
275	Zea_mays_newGene_2738	0	4.01	0	10.81	up
276	Zea_mays_newGene_3157	0	5.41	0	10.79	up
277	Zm00001d038017	0	7.48	0	10.79	up
278	Zea_mays_newGene_25896	0	1.87	0	10.84	up
279	Zea_mays_newGene_11499	0	4.53	0	10.97	up
280	Zm00001d007131	0	4.94	0	10.76	up
281	Zea_mays_newGene_14550	0	2.13	0	10.9	up
282	Zea_mays_newGene_1197	0	5.69	0	10.72	up
283	Zm00001d002863	0	5.74	0	10.75	up
284	Zea_mays_newGene_9504	0	3.61	0	10.86	up
285	Zea_mays_newGene_3303	0	3.83	0	10.79	up
286	Zea_mays_newGene_13207	0	2.29	0	10.72	up
287	Zea_mays_newGene_24803	0	1.54	0	11.6	up
288	Zea_mays_newGene_23848	0.2	8.73	0	5.24	up
289	Zm00001d052648	0.01	10.32	0	8.67	up
290	Zea_mays_newGene_17928	0	5.06	0	10.72	up
291	Zea_mays_newGene_173	0	1.71	0	10.77	up
292	Zm00001d015398	0	7.59	0	10.78	up
293	Zea_mays_newGene_9352	0	6.02	0	11.5	up
294	Zea_mays_newGene_18715	0	2.1	0	11.35	up
295	Zea_mays_newGene_2480	0	1.33	0	11.17	up
296	Zea_mays_newGene_22918	0	1.83	0	10.89	up
297	Zm00001d029994	0	3.05	0	10.68	up
298	Zm00001d012064	0	5.82	0	10.63	up
299	Zea_mays_newGene_609	0	3.06	0	10.71	up
300	Zm00001d040848	0	12.16	0	10.67	up
301	Zea_mays_newGene_24625	0	2.79	0	10.74	up
302	Zm00001d041784	0	7.47	0	10.66	up
303	Zm00001d013733	0	2.2	0	10.63	up
304	Zea_mays_newGene_10615	0.18	12.16	0	6.01	up
305	Zea_mays_newGene_23038	0	2.63	0	10.61	up
306	Zea_mays_newGene_1819	0	3.59	0	11.32	up
307	Zea_mays_newGene_13285	0.01	3.97	0	7.75	up
308	Zea_mays_newGene_14164	0	16.14	0	10.96	up
309	Zm00001d007132	0	3.96	0	10.73	up
310	Zm00001d005432	0	3.66	0	11.22	up
311	Zm00001d029136	0	0.86	0	10.69	up
312	Zea_mays_newGene_19568	0	8.78	0	10.54	up
313	Zea_mays_newGene_13545	0	2.74	0	10.81	up
314	Zea_mays_newGene_11541	0	1.38	0	10.66	up
315	Zm00001d013894	0	6.89	0	10.52	up
316	Zea_mays_newGene_3584	0	1.08	0	10.63	up
317	Zm00001d036564	2.47	43.69	0	4.07	up
318	Zea_mays_newGene_20167	0	8.95	0	10.7	up
319	Zm00001d041861	0	1.83	0	10.73	up
320	Zea_mays_newGene_9227	0.03	8.22	0	7.81	up
321	Zea_mays_newGene_15846	0	4.45	0	10.46	up
322	Zea_mays_newGene_5706	0	19.45	0	10.86	up
323	Zm00001d043628	0.06	8.3	0	6.74	up
324	Zm00001d017416	0.21	13.29	0	5.83	up
325	Zea_mays_newGene_1926	0	3.19	0	10.94	up
326	Zea_mays_newGene_19157	0.66	11.98	0	4.34	up
327	Zea_mays_newGene_15580	0	3.99	0	10.46	up
328	Zea_mays_newGene_701	0	6.33	0	10.7	up
329	Zea_mays_newGene_3538	0	3.04	0	11.12	up
330	Zea_mays_newGene_14624	0	1.84	0	11.5	up
331	Zm00001d041772	0.18	23.16	0	6.85	up
332	Zea_mays_newGene_24033	0	8.46	0	11.73	up
333	Zm00001d042277	0	5.08	0	10.43	up
334	Zm00001d050670	0	2.11	0	10.46	up
335	Zm00001d016193	0	7.01	0	10.82	up
336	Zm00001d024053	0	2.07	0	10.98	up
337	Zea_mays_newGene_19883	0	5.17	0	10.47	up
338	Zm00001d031559	0	8.16	0	10.47	up
339	Zea_mays_newGene_9959	0.02	2.38	0	7.13	up
340	Zm00001d016068	0	5.73	0	10.44	up
341	Zea_mays_newGene_8036	0	2.83	0	10.59	up
342	Zm00001d045455	0	2.7	0	10.41	up
343	Zea_mays_newGene_16857	0	4.95	0	10.42	up
344	Zea_mays_newGene_15213	0	2.56	0	10.72	up
345	Zm00001d027391	0	1.81	0	10.43	up
346	Zm00001d010404	0.01	3.61	0	8.2	up
347	Zm00001d033524	0	0.96	0	10.46	up
348	Zm00001d019794	0	13.13	0	10.36	up
349	Zm00001d049413	0	7.7	0	10.54	up
350	Zm00001d036513	0	2.76	0	10.45	up
351	Zea_mays_newGene_8610	0	2.9	0	10.37	up
352	Zea_mays_newGene_28502	0	14.62	0	10.5	up
353	Zea_mays_newGene_2839	0	4.34	0	10.62	up
354	Zea_mays_newGene_9729	0	3.76	0	11.94	up
355	Zea_mays_newGene_12765	0	4.3	0	10.87	up
356	Zea_mays_newGene_20052	0	1.3	0	10.35	up
357	Zea_mays_newGene_20448	0	1.76	0	10.38	up
358	Zm00001d018152	0	4.68	0	10.49	up
359	Zm00001d004162	0	10.42	0	10.4	up
360	Zm00001d028678	0	5.97	0	10.32	up
361	Zm00001d014256	0	1.71	0	10.42	up
362	Zm00001d000327	0	11.12	0	10.7	up
363	Zm00001d038240	0.05	3.84	0	5.66	up
364	Zm00001d019176	0	3.28	0	10.85	up
365	Zm00001d020563	0	1.65	0	8.16	up
366	Zm00001d012786	0	4.5	0	10.81	up
367	Zea_mays_newGene_9632	0	8.71	0	12.17	up
368	Zea_mays_newGene_18245	0	3.29	0	10.38	up
369	Zm00001d027494	0	4.46	0	10.59	up
370	Zea_mays_newGene_11266	0	3.55	0	10.26	up
371	Zm00001d044978	0	2.3	0	10.29	up
372	Zea_mays_newGene_24152	0	3.37	0	10.36	up
373	Zm00001d037169	0	7.87	0	10.26	up
374	Zea_mays_newGene_14467	0	6.4	0	10.29	up
375	Zm00001d053701	0	1.65	0	10.28	up
376	Zm00001d028876	0	2.33	0	10.26	up
377	Zea_mays_newGene_6178	0	3.76	0	10.47	up
378	Zea_mays_newGene_23720	0	4.17	0	10.96	up
379	Zea_mays_newGene_1519	0	2.05	0	10.42	up
380	Zm00001d042692	0.01	1.96	0	7.28	up
381	Zea_mays_newGene_16184	0.02	5.95	0	7.56	up
382	Zm00001d049250	0	2.86	0	10.21	up
383	Zea_mays_newGene_22684	0	5.99	0	10.4	up
384	Zea_mays_newGene_23608	0	1.72	0	10.42	up
385	Zm00001d011869	0	3.63	0	10.46	up
386	Zm00001d019127	0	3.27	0	10.73	up
387	Zm00001d035683	0.02	31.59	0	9.4	up
388	Zea_mays_newGene_10583	0	3.2	0	10.27	up
389	Zm00001d034088	0	4.21	0	10.31	up
390	Zm00001d043192	0	2.44	0	10.35	up
391	Zm00001d015538	0	6.99	0	10.14	up
392	Zea_mays_newGene_26216	0	2.43	0	10.56	up
393	Zm00001d034172	0	3.85	0	10.15	up
394	Zea_mays_newGene_3019	0	2.71	0	10.37	up
395	Zm00001d011848	0	13.56	0	10.28	up
396	Zm00001d035392	0	6.23	0	10.47	up
397	Zm00001d043753	0	2.66	0	10.24	up
398	Zea_mays_newGene_27721	0	2.99	0	10.3	up
399	Zea_mays_newGene_12766	0	2.67	0	10.25	up
400	Zm00001d003620	0	2.17	0	10.25	up
401	Zm00001d037647	0	3.94	0	10.18	up
402	Zm00001d051521	0	6.22	0	10.41	up
403	Zea_mays_newGene_27479	0.71	35.92	0	5.56	up
404	Zm00001d008194	0	11.71	0	10.1	up
405	Zea_mays_newGene_6114	0	1.27	0	10.11	up
406	Zea_mays_newGene_17927	0	1.42	0	10.34	up
407	Zm00001d029089	0	4.79	0	10.36	up
408	Zm00001d021733	0	3.23	0	10.07	up
409	Zm00001d046706	0	6.05	0	10.09	up
410	Zm00001d029606	0.02	4.9	0	7.84	up
411	Zm00001d007281	0	3.77	0	10.78	up
412	Zm00001d018082	0	2.26	0	10.25	up
413	Zea_mays_newGene_19076	0	3.18	0	10.42	up
414	Zea_mays_newGene_20572	0	1.52	0	10.34	up
415	Zea_mays_newGene_21194	0	3.83	0	10.09	up
416	Zea_mays_newGene_1826	0	4.4	0	10.12	up
417	Zm00001d043920	0.01	5.46	0	8.45	up
418	Zea_mays_newGene_15754	0	2.23	0	10.04	up
419	Zea_mays_newGene_13301	0	5.19	0	10.16	up
420	Zm00001d034105	0	3.8	0	10.18	up
421	Zm00001d015219	0	2.51	0	10.24	up
422	Zm00001d018252	0.01	8.74	0	8.91	up
423	Zm00001d050406	0.08	3.77	0	5.33	up
424	Zm00001d050989	0	1.88	0	9.97	up
425	Zea_mays_newGene_11532	0	1.16	0	10.08	up
426	Zm00001d018975	0	2.85	0	9.97	up
427	Zm00001d020059	0	3.79	0	9.94	up
428	Zm00001d016194	0	9.84	0	10.37	up
429	Zm00001d006223	0	5.36	0	10.07	up
430	Zm00001d018267	0	4.1	0	9.96	up
431	Zea_mays_newGene_24646	0	2.09	0	10.46	up
432	Zea_mays_newGene_5650	0	3.72	0	10.21	up
433	Zm00001d017901	0	2.82	0	10.3	up
434	Zea_mays_newGene_17364	0	4.98	0	10.08	up
435	Zm00001d011670	0	2.19	0	9.98	up
436	Zm00001d003344	0	4.96	0	9.96	up
437	Zea_mays_newGene_11267	0	0.98	0	9.96	up
438	Zm00001d029385	0	4.34	0	9.93	up
439	Zm00001d046121	0	2.43	0	9.9	up
440	Zea_mays_newGene_22467	0	1.18	0	10.32	up
441	Zm00001d025968	0	3.36	0	9.98	up
442	Zm00001d012897	0	1.69	0	9.86	up
443	Zea_mays_newGene_1928	0	2.59	0	9.87	up
444	Zea_mays_newGene_18052	0	8.39	0	11.99	up
445	Zea_mays_newGene_26620	0	1.1	0	9.92	up
446	Zea_mays_newGene_12873	0	9.13	0	9.96	up
447	Zm00001d004907	0	1.33	0	9.93	up
448	Zm00001d030280	0	3.94	0	9.89	up
449	Zm00001d013893	0	3.5	0	9.87	up
450	Zm00001d048961	0	2.15	0	9.83	up
451	Zm00001d052602	0	5.18	0	9.84	up
452	Zm00001d002784	0.06	7.41	0	6.64	up
453	Zm00001d049771	0	1.79	0	9.82	up
454	Zea_mays_newGene_11926	0	1.32	0	9.86	up
455	Zm00001d049547	0	2.51	0	9.89	up
456	Zm00001d009350	0	6.98	0	9.77	up
457	Zea_mays_newGene_1438	0	6.52	0	10.15	up
458	Zea_mays_newGene_9489	0	0.92	0	10.09	up
459	Zea_mays_newGene_13933	0	5	0	9.74	up
460	Zm00001d038293	0.02	6.02	0	7.86	up
461	Zm00001d024348	0	1.4	0	9.72	up
462	Zea_mays_newGene_8100	0	2.08	0	9.89	up
463	Zm00001d048145	0.04	2.65	0	5.88	up
464	Zea_mays_newGene_5848	0	0.79	0	9.8	up
465	Zea_mays_newGene_24047	0	1.4	0	9.77	up
466	Zea_mays_newGene_13035	0	2.67	0	10	up
467	Zm00001d051031	0	5.88	0	10.78	up
468	Zea_mays_newGene_6921	0	1.17	0	10.17	up
469	Zm00001d040496	0.18	17.54	0	6.53	up
470	Zea_mays_newGene_26556	0	5.04	0	10.53	up
471	Zm00001d026071	0	3.84	0	9.96	up
472	Zea_mays_newGene_9596	0	2.64	0	9.89	up
473	Zea_mays_newGene_28306	0	3.01	0	9.72	up
474	Zm00001d027232	0	3.14	0	9.74	up
475	Zm00001d003982	0	1.79	0	9.7	up
476	Zm00001d046705	0	3.71	0	9.81	up
477	Zm00001d040977	0	2.42	0	9.81	up
478	Zm00001d040500	0	5.37	0	10.13	up
479	Zm00001d005337	0	7.31	0	10.82	up
480	Zea_mays_newGene_24680	0	1.5	0	9.86	up
481	Zea_mays_newGene_9204	0	0.71	0	9.77	up
482	Zea_mays_newGene_23719	0	1.26	0	9.81	up
483	Zea_mays_newGene_1328	0	1.15	0	9.77	up
484	Zea_mays_newGene_16235	0	3.04	0	10.74	up
485	Zm00001d012386	0	5.16	0	9.67	up
486	Zm00001d039777	0	3.35	0	9.99	up
487	Zm00001d004723	0.04	4.86	0	7	up
488	Zm00001d032737	0	1.04	0	10.22	up
489	Zea_mays_newGene_12530	0	2.15	0	9.72	up
490	Zm00001d002465	0	3.63	0	9.7	up
491	Zm00001d025482	0	3.05	0	9.83	up
492	Zm00001d044715	0	3.28	0	9.92	up
493	Zm00001d012152	0.09	5.16	0	5.63	up
494	Zm00001d029103	0	1.18	0	9.75	up
495	Zm00001d030399	0	2.1	0	9.63	up
496	Zm00001d026273	0.08	4.62	0	5.71	up
497	Zm00001d037904	0	2.34	0	9.65	up
498	Zea_mays_newGene_24819	0	1.3	0	9.81	up
499	Zm00001d051252	0.09	12.39	0	7.14	up
500	Zea_mays_newGene_15143	0	3.42	0	10.31	up
501	Zea_mays_newGene_12847	0	2.22	0	9.77	up
502	Zm00001d016847	0	1.13	0	9.82	up
503	Zm00001d012733	0	2.8	0	9.83	up
504	Zm00001d016818	0	3.97	0	9.61	up
505	Zea_mays_newGene_13155	0	1.57	0	9.79	up
506	Zea_mays_newGene_1404	0	1.82	0	9.69	up
507	Zm00001d013752	0	2.17	0	9.78	up
508	Zm00001d025593	0	1.95	0	9.78	up
509	Zea_mays_newGene_21481	0	2.15	0	9.63	up
510	Zea_mays_newGene_93	0	1.58	0	9.61	up
511	Zm00001d012563	0.06	7.94	0	6.53	up
512	Zea_mays_newGene_4305	0	1.2	0	9.94	up
513	Zea_mays_newGene_9188	0	2.06	0	9.71	up
514	Zea_mays_newGene_16493	0	3.38	0	9.93	up
515	Zm00001d025806	0	3.04	0	9.59	up
516	Zm00001d014401	0	11.06	0	9.72	up
517	Zea_mays_newGene_3316	0	1.46	0	9.56	up
518	Zea_mays_newGene_10347	0	0.99	0	10.34	up
519	Zm00001d039195	0.01	1.67	0	7.39	up
520	Zm00001d017066	0	0.68	0	10.35	up
521	Zm00001d029215	0.12	4.59	0	5.1	up
522	Zm00001d043918	0	3.78	0	9.72	up
523	Zm00001d035807	0	2.18	0	9.71	up
524	Zm00001d003788	0	9.09	0	9.73	up
525	Zea_mays_newGene_22985	0	2.42	0	9.73	up
526	Zea_mays_newGene_19966	0.01	1.91	0	7.01	up
527	Zm00001d035797	0	1.19	0	9.67	up
528	Zm00001d052443	0	5.93	0	10.06	up
529	Zea_mays_newGene_21168	0	0.6	0	10.53	up
530	Zea_mays_newGene_21588	0	2.72	0	9.62	up
531	Zea_mays_newGene_6015	0	0.82	0	9.67	up
532	Zm00001d024156	0	2.87	0	9.87	up
533	Zm00001d033384	0	3.9	0	9.57	up
534	Zm00001d016333	0	1.34	0	9.54	up
535	Zea_mays_newGene_26058	0	2.72	0	10.53	up
536	Zm00001d041915	0	0.7	0	9.52	up
537	Zm00001d013294	0.01	2.83	0	7.41	up
538	Zea_mays_newGene_8215	0	4.67	0	9.56	up
539	Zm00001d003118	0	2.53	0	9.61	up
540	Zm00001d042888	0	0.43	0	9.52	up
541	Zm00001d004510	0	2.16	0	9.94	up
542	Zm00001d050972	0.02	3.81	0	7.3	up
543	Zea_mays_newGene_6538	0	4.05	0	9.84	up
544	Zm00001d031909	0	0.96	0	9.51	up
545	Zea_mays_newGene_24282	0	1.79	0	9.61	up
546	Zm00001d033051	0	1.35	0	9.59	up
547	Zm00001d040187	0	2.44	0	9.5	up
548	Zea_mays_newGene_21948	0.1	9.85	0	6.49	up
549	Zm00001d023325	0.26	3.56	0	3.66	up
550	Zea_mays_newGene_3916	0.01	2.43	0	6.83	up
551	Zm00001d007732	0	5.07	0	10.28	up
552	Zm00001d039742	0	3.11	0	9.5	up
553	Zea_mays_newGene_5657	0	3.95	0	9.56	up
554	Zea_mays_newGene_4795	0	2.6	0	9.54	up
555	Zm00001d023444	0	3.6	0	9.46	up
556	Zea_mays_newGene_10281	0	2	0	9.81	up
557	Zea_mays_newGene_20950	0.01	1.52	0	7.17	up
558	Zea_mays_newGene_11135	0	4.09	0	9.64	up
559	Zm00001d002507	0	1.56	0	9.59	up
560	Zm00001d029580	0.03	10.46	0	8.06	up
561	Zm00001d011294	0	1.3	0	9.46	up
562	Zm00001d035316	0	2.47	0	9.44	up
563	Zea_mays_newGene_22468	0	0.79	0	9.9	up
564	Zm00001d035463	0	3.81	0	9.35	up
565	Zm00001d016167	0	1.21	0	9.37	up
566	Zm00001d026606	0.02	8.12	0	8.31	up
567	Zm00001d010292	3.17	32.12	0	3.27	up
568	Zm00001d004168	0	0.58	0	9.46	up
569	Zm00001d032742	0	1.9	0	9.56	up
570	Zea_mays_newGene_13313	0	2	0	9.34	up
571	Zea_mays_newGene_1187	0	1.98	0	9.63	up
572	Zm00001d007287	0.35	7.22	0	4.25	up
573	Zm00001d011788	0.04	3.45	0	6.38	up
574	Zm00001d002110	0	2.49	0	9.39	up
575	Zm00001d015548	0	6.22	0	9.38	up
576	Zm00001d003885	0	1.65	0	9.33	up
577	Zm00001d037893	0	1.81	0	9.56	up
578	Zea_mays_newGene_5267	0.01	3.55	0	7.99	up
579	Zea_mays_newGene_15457	0	2.11	0	9.34	up
580	Zm00001d012357	0	1.33	0	9.35	up
581	Zm00001d042486	0.17	9.54	0	5.62	up
582	Zm00001d048114	0	0.97	0	9.42	up
583	Zea_mays_newGene_26661	0.01	1.95	0	6.45	up
584	Zea_mays_newGene_2860	0	1.31	0	9.36	up
585	Zm00001d044262	0	1.28	0	9.28	up
586	Zea_mays_newGene_1674	0	1.16	0	9.56	up
587	Zm00001d003088	2.14	88.97	0	5.36	up
588	Zm00001d033326	0	2.67	0	9.76	up
589	Zea_mays_newGene_2633	0	1.51	0	9.48	up
590	Zm00001d052347	0	0.42	0	9.31	up
591	Zea_mays_newGene_28212	0	1.66	0	9.55	up
592	Zea_mays_newGene_24880	0	1.68	0	9.29	up
593	Zm00001d052603	0	2.3	0	9.33	up
594	Zea_mays_newGene_15082	0	0.99	0	9.36	up
595	Zea_mays_newGene_26949	0	1.25	0	9.5	up
596	Zea_mays_newGene_9166	0.03	5.22	0	6.87	up
597	Zea_mays_newGene_11732	0	1	0	9.72	up
598	Zm00001d017137	0	1.16	0	9.4	up
599	Zea_mays_newGene_5693	0	1.86	0	9.38	up
600	Zm00001d036628	0	2.27	0	9.23	up
601	Zea_mays_newGene_1667	0	1.73	0	9.25	up
602	Zm00001d025288	0	4.92	0	9.48	up
603	Zea_mays_newGene_16199	0	1.47	0	9.28	up
604	Zea_mays_newGene_15903	0	3.06	0	9.25	up
605	Zm00001d016312	0	7.43	0	9.56	up
606	Zm00001d036666	0.09	5.85	0	5.79	up
607	Zm00001d003969	0	3.51	0	9.27	up
608	Zea_mays_newGene_20691	0	1.93	0	9.57	up
609	Zea_mays_newGene_21062	0	3.99	0	9.21	up
610	Zm00001d023840	0	1.09	0	9.2	up
611	Zea_mays_newGene_19569	0	3.03	0	9.21	up
612	Zm00001d002381	0.14	7.97	0	5.66	up
613	Zea_mays_newGene_1562	0	1.05	0	9.34	up
614	Zea_mays_newGene_25360	0.16	4.25	0	4.37	up
615	Zea_mays_newGene_19301	0	1.74	0	9.39	up
616	Zea_mays_newGene_4664	0	0.84	0	9.3	up
617	Zea_mays_newGene_22676	0.02	1.42	0	5.56	up
618	Zea_mays_newGene_18170	0	1.35	0	9.31	up
619	Zm00001d039815	0	1.63	0	9.45	up
620	Zea_mays_newGene_1529	0	1.32	0	9.3	up
621	Zea_mays_newGene_14723	0.06	2.76	0	5.26	up
622	Zm00001d034542	0.12	10.98	0	6.22	up
623	Zea_mays_newGene_8725	0.02	2.04	0	6.85	up
624	Zea_mays_newGene_5143	0	2.31	0	9.16	up
625	Zm00001d000097	0	5.86	0	9.89	up
626	Zm00001d021259	0	2.76	0	9.32	up
627	Zm00001d049009	0	1.34	0	9.18	up
628	Zea_mays_newGene_13349	0	2.42	0	10.18	up
629	Zea_mays_newGene_9727	0	1.43	0	9.36	up
630	Zm00001d007390	2.4	35.71	0	3.7	up
631	Zm00001d043754	0	0.4	0	9.43	up
632	Zm00001d027764	0	3.5	0	9.3	up
633	Zm00001d050095	0.77	17.57	0	4.4	up
634	Zm00001d025316	0	3.54	0	9.29	up
635	Zm00001d032371	0	1.21	0	9.32	up
636	Zm00001d041777	0.1	18.73	0	7.38	up
637	Zea_mays_newGene_3829	0	4.54	0	9.59	up
638	Zea_mays_newGene_19620	0	1.31	0	9.21	up
639	Zea_mays_newGene_19929	0	2.41	0	9.18	up
640	Zea_mays_newGene_20769	0	0.77	0	9.42	up
641	Zm00001d002131	3.61	77.45	0	4.31	up
642	Zm00001d007776	0.08	1.75	0	4.6	up
643	Zea_mays_newGene_8309	0	2.02	0	9.17	up
644	Zea_mays_newGene_25205	0	2.71	0	10.7	up
645	Zea_mays_newGene_1565	0	2.84	0	9.23	up
646	Zm00001d003045	0	1.53	0	9.54	up
647	Zea_mays_newGene_19198	0	1.09	0	9.12	up
648	Zea_mays_newGene_6737	0	1.76	0	9.43	up
649	Zea_mays_newGene_9015	0	1.42	0	9.41	up
650	Zm00001d045009	0	3.17	0	9.24	up
651	Zm00001d031404	0	3.83	0	9.16	up
652	Zm00001d021218	0	1.19	0	9.52	up
653	Zm00001d016239	0	6.59	0	9.14	up
654	Zm00001d047180	0.03	5.62	0	7.06	up
655	Zm00001d051709	0	1.57	0	9.25	up
656	Zm00001d042493	0	1.37	0	9.72	up
657	Zm00001d006666	0.01	2.27	0	6.94	up
658	Zm00001d022397	0	1.28	0	9.14	up
659	Zea_mays_newGene_2037	0	3.24	0	9.29	up
660	Zea_mays_newGene_9928	0	3.52	0	9.24	up
661	Zm00001d005828	1.19	13.74	0	3.68	up
662	Zea_mays_newGene_16417	0	6.09	0	9.28	up
663	Zm00001d030420	0	2.21	0	9.22	up
664	Zm00001d010352	0	0.93	0	9.08	up
665	Zm00001d036973	0	2.16	0	9.08	up
666	Zm00001d006859	0	3.62	0	9.77	up
667	Zm00001d010327	0	2.81	0	9.47	up
668	Zm00001d039484	0	1.87	0	9.16	up
669	Zm00001d020679	0.65	11.14	0	4.03	up
670	Zm00001d045876	0.01	2.98	0	6.99	up
671	Zm00001d011382	0.74	6.94	0	3.11	up
672	Zea_mays_newGene_28883	0	2.25	0	9.55	up
673	Zea_mays_newGene_5538	0	2.9	0	9.06	up
674	Zea_mays_newGene_7075	0	3.49	0	9.76	up
675	Zea_mays_newGene_9730	0	0.49	0	9.09	up
676	Zea_mays_newGene_26667	0.02	2.18	0	6.43	up
677	Zea_mays_newGene_20519	0	2.12	0	9.38	up
678	Zea_mays_newGene_8039	0	3.82	0	9.09	up
679	Zea_mays_newGene_19511	0	1.12	0	9.17	up
680	Zea_mays_newGene_18393	0	2.56	0	9.1	up
681	Zea_mays_newGene_23713	0	1.28	0	9.42	up
682	Zea_mays_newGene_26392	0	1.39	0	9.01	up
683	Zm00001d009815	0	5.08	0	9.07	up
684	Zm00001d028077	0.21	9.59	0	5.18	up
685	Zm00001d003793	0.04	2.52	0	5.67	up
686	Zea_mays_newGene_1282	0	1.17	0	9.04	up
687	Zm00001d020730	0	2.96	0	9.03	up
688	Zea_mays_newGene_11452	0	1.86	0	9	up
689	Zm00001d029881	0	3.41	0	9.09	up
690	Zm00001d026041	0	0.31	0	9.11	up
691	Zm00001d053431	0	1.42	0	9.03	up
692	Zm00001d053619	0	1.1	0	8.98	up
693	Zea_mays_newGene_19559	0	2.2	0	9.15	up
694	Zm00001d021895	0.01	1.95	0	7.02	up
695	Zm00001d025192	0	1.88	0	9.04	up
696	Zea_mays_newGene_22496	0	2.8	0	10.32	up
697	Zea_mays_newGene_26461	0	0.61	0	10.03	up
698	Zm00001d019528	0.01	2.94	0	7.48	up
699	Zea_mays_newGene_26961	0	2.04	0	9.91	up
700	Zea_mays_newGene_5983	0	3.08	0	8.97	up
701	Zea_mays_newGene_16898	0	1.15	0	9.93	up
702	Zea_mays_newGene_16323	0	2.22	0	9.11	up
703	Zm00001d047285	0	1.3	0	9.18	up
704	Zm00001d029405	0	2.92	0	9.07	up
705	Zea_mays_newGene_1081	0.02	2.19	0	6.27	up
706	Zea_mays_newGene_77	0	1.65	0	9.02	up
707	Zm00001d010221	0	1.65	0	9.15	up
708	Zea_mays_newGene_1116	0	2.99	0	9.36	up
709	Zm00001d009586	0.01	4.78	0	8.1	up
710	Zm00001d040358	0	1.33	0	9.48	up
711	Zm00001d009641	0.01	1.88	0	6.55	up
712	Zm00001d053346	0.17	8.55	0	5.41	up
713	Zea_mays_newGene_23869	0	1.07	0	8.92	up
714	Zm00001d005599	0	0.91	0	8.95	up
715	Zm00001d020667	0	2.89	0	8.95	up
716	Zm00001d018953	0	1.55	0	8.94	up
717	Zm00001d009089	0	0.89	0	8.91	up
718	Zea_mays_newGene_20503	0	1.82	0	9.22	up
719	Zea_mays_newGene_16049	0	4.61	0	9.57	up
720	Zm00001d053720	0	0.19	0	8.96	up
721	Zm00001d003278	0.04	2.07	0	5.3	up
722	Zea_mays_newGene_13669	0	1.52	0	8.95	up
723	Zea_mays_newGene_18654	0	1.57	0	9.1	up
724	Zm00001d045959	0.03	2.5	0	6.3	up
725	Zea_mays_newGene_3105	0	1.24	0	8.87	up
726	Zm00001d009454	0	1.36	0	9.04	up
727	Zm00001d024471	3.35	31.73	0	3.15	up
728	Zea_mays_newGene_24793	0	1.36	0	8.92	up
729	Zm00001d010093	0.02	2.79	0	6.37	up
730	Zea_mays_newGene_3046	0	1.57	0	8.88	up
731	Zm00001d020604	0	1.98	0	9.08	up
732	Zm00001d045882	0	1.23	0	8.97	up
733	Zea_mays_newGene_1312	0	0.98	0	9.6	up
734	Zm00001d038235	0	2.79	0	8.89	up
735	Zea_mays_newGene_28482	0.2	10.02	0	5.54	up
736	Zea_mays_newGene_14501	0	0.94	0	9.63	up
737	Zea_mays_newGene_14938	0.02	1.87	0	6.36	up
738	Zea_mays_newGene_11438	0	3.91	0	8.83	up
739	Zm00001d027474	2.32	32.71	0	3.68	up
740	Zea_mays_newGene_13683	0	0.72	0	9.14	up
741	Zm00001d017669	2.55	25.95	0	3.25	up
742	Zm00001d006088	0	1.44	0	9.09	up
743	Zm00001d014309	0	1.69	0	9.36	up
744	Zm00001d047831	0	1.22	0	8.85	up
745	Zea_mays_newGene_18162	0	2	0	8.99	up
746	Zea_mays_newGene_12920	0	0.8	0	9.04	up
747	Zea_mays_newGene_6933	0	0.77	0	9.04	up
748	Zm00001d029743	0	2.6	0	9.15	up
749	Zm00001d002533	0	3.75	0	8.99	up
750	Zea_mays_newGene_2027	0	1.81	0	8.9	up
751	Zea_mays_newGene_8743	0.21	2.92	0	3.61	up
752	Zm00001d041139	0.01	1.62	0	6.49	up
753	Zea_mays_newGene_23071	0	1.7	0	8.82	up
754	Zea_mays_newGene_24941	0	1.67	0	8.85	up
755	Zm00001d023531	0.03	1.78	0	5.43	up
756	Zm00001d036663	0.35	5.28	0	3.97	up
757	Zea_mays_newGene_8420	0	0.98	0	8.76	up
758	Zm00001d045970	0	0.78	0	8.8	up
759	Zm00001d029015	0	1.31	0	9.16	up
760	Zm00001d031173	0	1.07	0	9.1	up
761	Zm00001d009617	2.25	19.59	0	3	up
762	Zea_mays_newGene_3014	0.05	2.96	0	5.59	up
763	Zea_mays_newGene_1818	0	0.69	0	8.75	up
764	Zm00001d045237	0	0.84	0	8.85	up
765	Zea_mays_newGene_21762	0	2.22	0	8.82	up
766	Zm00001d022390	0.66	12.08	0	4.1	up
767	Zea_mays_newGene_13667	0	1.4	0	8.82	up
768	Zm00001d025074	0	1.23	0	8.88	up
769	Zea_mays_newGene_21498	0	2.64	0	9.38	up
770	Zea_mays_newGene_20082	0	1.85	0	9.33	up
771	Zm00001d011795	0	1.98	0	8.74	up
772	Zea_mays_newGene_925	0	1.88	0	8.81	up
773	Zm00001d006447	2.47	19.99	0	2.93	up
774	Zea_mays_newGene_26297	0	6.18	0	10.1	up
775	Zea_mays_newGene_24924	0	1.98	0	8.68	up
776	Zea_mays_newGene_8758	0	2.37	0	8.78	up
777	Zm00001d047048	0	2.61	0	8.81	up
778	Zm00001d012752	0.21	3.21	0	4.06	up
779	Zea_mays_newGene_1965	0.02	2.59	0	6.87	up
780	Zea_mays_newGene_25217	0	1.84	0	8.73	up
781	Zm00001d025000	0	1.68	0	9.02	up
782	Zm00001d047121	0	0.75	0	8.74	up
783	Zm00001d030899	0	3.08	0	8.68	up
784	Zm00001d024101	0.07	3.97	0	5.74	up
785	Zea_mays_newGene_20823	0.56	9.36	0	3.95	up
786	Zea_mays_newGene_12950	0.02	1.89	0	6.69	up
787	Zm00001d041814	0.25	15.65	0	5.71	up
788	Zea_mays_newGene_14625	0	0.69	0	9.53	up
789	Zea_mays_newGene_28012	0.08	3.01	0	4.89	up
790	Zea_mays_newGene_12636	0	0.66	0	8.62	up
791	Zea_mays_newGene_18772	0.02	1.39	0	6.2	up
792	Zm00001d005517	0	0.76	0	8.7	up
793	Zm00001d048568	0	0.38	0	8.8	up
794	Zea_mays_newGene_11348	0	0.85	0	8.7	up
795	Zea_mays_newGene_23530	0	1.33	0	8.6	up
796	Zea_mays_newGene_12727	0	0.6	0	8.91	up
797	Zea_mays_newGene_7903	0.07	2.98	0	4.96	up
798	Zea_mays_newGene_26866	0	1.26	0	8.66	up
799	Zm00001d032553	0.37	8.51	0	4.34	up
800	Zm00001d036664	0.06	3.23	0	5.43	up
801	Zm00001d025318	0	1.53	0	8.58	up
802	Zm00001d024160	0.21	3.64	0	3.95	up
803	Zm00001d023321	0.32	5.46	0	3.62	up
804	Zm00001d021685	0.02	1.8	0	6.32	up
805	Zm00001d042021	0	1.36	0	8.55	up
806	Zea_mays_newGene_16355	0.2	3.03	0	4.1	up
807	Zm00001d052615	0	0.42	0	8.55	up
808	Zm00001d041222	0	1.28	0	8.55	up
809	Zea_mays_newGene_13160	0	1.76	0	8.54	up
810	Zea_mays_newGene_2316	0	0.51	0	8.53	up
811	Zm00001d052690	0.01	1.13	0	6.32	up
812	Zm00001d045288	0	0.63	0	8.56	up
813	Zm00001d012263	1.5	15.03	0	3.49	up
814	Zm00001d025279	0.01	1.01	0	6.31	up
815	Zm00001d047124	0.95	10.6	0	3.4	up
816	Zm00001d033681	0.01	2.35	0	6.6	up
817	Zm00001d016145	0.01	6.57	0	7.76	up
818	Zea_mays_newGene_8682	0.03	3.01	0	6.19	up
819	Zea_mays_newGene_14937	0.02	1.16	0	5.52	up
820	Zm00001d040656	0.29	7.8	0	4.58	up
821	Zm00001d007923	0.05	3.1	0	5.76	up
822	Zea_mays_newGene_13542	0	0.43	0	8.42	up
823	Zm00001d003471	0.17	3.65	0	4.27	up
824	Zm00001d047055	0.9	9.01	0	3.25	up
825	Zea_mays_newGene_22140	0.01	1.38	0	6.07	up
826	Zm00001d014867	4.4	41.98	0	3.17	up
827	Zea_mays_newGene_11747	0.01	0.84	0	6.17	up
828	Zm00001d028547	4.6	54.06	0	3.51	up
829	Zm00001d018270	3.53	23.42	0	2.64	up
830	Zea_mays_newGene_23115	2.91	25.68	0	2.97	up
831	Zm00001d031516	0.32	20.23	0	5.79	up
832	Zea_mays_newGene_13718	0.13	2.15	0	4.03	up
833	Zm00001d032850	0.01	1.15	0	5.58	up
834	Zm00001d028735	0.04	2.26	0	5.57	up
835	Zea_mays_newGene_29194	0.28	6.2	0	4.28	up
836	Zea_mays_newGene_12866	0.1	3.03	0	4.8	up
837	Zm00001d008318	0.05	2.74	0	5.36	up
838	Zm00001d049629	0.11	2.3	0	4.26	up
839	Zm00001d023329	0.24	2.67	0	3.39	up
840	Zm00001d025434	0.4	4.49	0	3.4	up
841	Zea_mays_newGene_1286	0.21	3.48	0	3.86	up
842	Zm00001d053991	0.31	7.6	0	4.42	up
843	Zm00001d046975	0.06	6.95	0	6.54	up
844	Zm00001d014842	0.53	27.11	0	5.64	up
845	Zm00001d018011	1.65	11.13	0	2.66	up
846	Zea_mays_newGene_26196	0.02	1.24	0	5.54	up
847	Zea_mays_newGene_21850	0.07	8.11	0	6.99	up
848	Zea_mays_newGene_14020	0.05	3.2	0	5.66	up
849	Zm00001d008865	1.12	11.6	0	3.15	up
850	Zm00001d006605	2.94	21.44	0	2.79	up
851	Zm00001d017195	0.14	2.93	0	4.22	up
852	Zm00001d024595	0.53	6.76	0	3.3	up
853	Zm00001d022050	12.5	104.62	0	2.88	up
854	Zm00001d046460	0.94	22.93	0	4.48	up
855	Zea_mays_newGene_26057	0.52	7.31	0	4.33	up
856	Zm00001d053993	0.11	2	0	3.95	up
857	Zm00001d049201	6.45	83.73	0	3.61	up
858	Zm00001d021896	0.17	5.9	0	4.87	up
859	Zm00001d007395	0.04	3.53	0	6.39	up
860	Zm00001d011183	50.43	902.09	0	4.07	up
861	Zm00001d034578	0.11	5.75	0	5.5	up
862	Zea_mays_newGene_16950	0.03	1.47	0	5.43	up
863	Zm00001d017046	0.04	1.81	0	5.27	up
864	Zm00001d019409	0.01	0.83	0	5.83	up
865	Zea_mays_newGene_28619	1.03	9.55	0	3.09	up
866	Zm00001d023331	0.02	0.66	0	5.02	up
867	Zm00001d033022	0.01	0.44	0	5.1	up
868	Zea_mays_newGene_19867	1.17	17.71	0	2.86	up
869	Zm00001d042594	0.05	2.57	0	5.43	up
870	Zm00001d040232	0.98	9.11	0	3.1	up
871	Zm00001d006752	1.64	9.39	0	2.48	up
872	Zea_mays_newGene_9013	0.22	1.26	0	4.42	up
873	Zm00001d020491	0.01	0.4	0	5.73	up
874	Zm00001d053798	0.97	8.37	0	3.21	up
875	Zm00001d041844	0.01	0.85	0	6.55	up
876	Zm00001d026042	0.02	0.99	0	5.1	up
877	Zm00001d008190	1.77	16.2	0	3.16	up
878	Zm00001d008285	0.08	3.04	0	4.93	up
879	Zm00001d030685	15.45	153.06	0	3.03	up
880	Zm00001d027475	1.96	29.17	0	3.74	up
881	Zm00001d052425	1.37	8.6	0	2.46	up
882	Zm00001d049351	4.31	49.92	0	3.48	up
883	Zm00001d022528	0.02	1	0	5.64	up
884	Zm00001d011379	2.03	12.62	0	2.35	up
885	Zm00001d005679	0.05	1	0	4.44	up
886	Zm00001d016789	0.04	2.77	0	5.64	up
887	Zm00001d038845	0.52	3.69	0	2.68	up
888	Zm00001d048681	0.06	1.51	0	4.46	up
889	Zm00001d018243	2.65	15.37	0	2.45	up
890	Zm00001d026303	2.51	16.36	0	2.63	up
891	Zm00001d004053	0.93	3.8	0	2.62	up
892	Zm00001d026472	3.64	19.7	0	2.33	up
893	Zm00001d003411	2.67	28.53	0	3.39	up
894	Zm00001d040235	9.38	58.35	0	2.55	up
895	Zea_mays_newGene_25119	0.05	2.29	0	5.38	up
896	Zm00001d034118	0.77	7.96	0	3.51	up
897	Zm00001d023339	0.85	8.88	0	3.35	up
898	Zm00001d038875	0.03	1.07	0	4.84	up
899	Zm00001d037681	7.09	190.09	0	4.65	up
900	Zm00001d011150	5.8	36.54	0	2.56	up
901	Zm00001d053046	0.35	9.52	0	4.63	up
902	Zm00001d017507	0.05	1.56	0	4.8	up
903	Zea_mays_newGene_5622	0.02	1.05	0	5.13	up
904	Zm00001d004388	0.39	5.62	0	3.67	up
905	Zm00001d014866	2.34	14.63	0	2.57	up
906	Zm00001d001786	0.72	5.25	0	2.77	up
907	Zm00001d036228	2.2	15.69	0	2.74	up
908	Zea_mays_newGene_15345	0.02	0.89	0	5.13	up
909	Zm00001d015060	1.95	11.52	0	2.49	up
910	Zm00001d040231	0.86	11.86	0	3.61	up
911	Zm00001d025831	2.17	25.15	0	3.4	up
912	Zea_mays_newGene_27340	0.1	1.75	0	3.84	up
913	Zm00001d020008	0.81	35.71	0	5.39	up
914	Zm00001d053603	0.02	1.41	0	5.84	up
915	Zm00001d032051	0.14	4.64	0	4.78	up
916	Zea_mays_newGene_22056	0.45	4.46	0	2.96	up
917	Zm00001d006028	0.15	2.15	0	3.71	up
918	Zm00001d007968	5.26	37.23	0	2.73	up
919	Zea_mays_newGene_24338	0.19	2.46	0	3.68	up
920	Zm00001d038844	0.17	2.49	0	3.72	up
921	Zm00001d044048	3.76	19.1	0	2.25	up
922	Zea_mays_newGene_15317	0.06	1.77	0	4.66	up
923	Zm00001d021981	0.05	1.66	0	4.62	up
924	Zm00001d010560	0.24	2.9	0	3.46	up
925	Zea_mays_newGene_27827	0.43	6.24	0	3.75	up
926	Zm00001d016740	0.64	13.62	0	4.19	up
927	Zm00001d027472	8.25	63.23	0	2.83	up
928	Zm00001d011679	0.21	6.59	0	4.79	up
929	Zea_mays_newGene_23775	0.11	2.97	0	4.54	up
930	Zm00001d041776	0.26	12.55	0	5.57	up
931	Zea_mays_newGene_26187	0.4	3.08	0	2.83	up
932	Zm00001d052368	0.01	0.48	0	4.69	up
933	Zm00001d029457	10.5	56.81	0	2.35	up
934	Zm00001d013310	4.23	19.95	0	2.16	up
935	Zm00001d043528	2.48	19.94	0	2.97	up
936	Zm00001d025933	4.11	21.16	0	2.27	up
937	Zm00001d028102	4.59	22.58	0	2.24	up
938	Zm00001d024535	0.03	1.32	0	5.01	up
939	Zm00001d006905	0.06	1.71	0	4.57	up
940	Zm00001d039867	0.8	7.65	0	2.47	up
941	Zm00001d044672	0.23	2.23	0	3.57	up
942	Zm00001d041217	0.16	2.23	0	3.63	up
943	Zm00001d046755	0.07	1.83	0	4.65	up
944	Zea_mays_newGene_12784	0.19	2.58	0	3.62	up
945	Zm00001d053803	0.02	0.97	0	5.13	up
946	Zm00001d031599	0.13	4.79	0	4.95	up
947	Zm00001d044095	13.04	68.28	0	2.3	up
948	Zm00001d035597	1.64	13.3	0	2.98	up
949	Zm00001d023990	8.24	46.39	0	2.4	up
950	Zm00001d039683	1.22	4.62	0	2.23	up
951	Zm00001d006629	2.97	20.05	0	2.63	up
952	Zm00001d037060	1.61	13.58	0	2.95	up
953	Zm00001d048682	0.14	1.55	0	3.36	up
954	Zm00001d024894	0.05	2.76	0	4.85	up
955	Zm00001d045339	3.19	22.99	0	2.49	up
956	Zea_mays_newGene_8391	1.11	12.06	0	3.22	up
957	Zm00001d034467	0.09	1.33	0	3.83	up
958	Zea_mays_newGene_19335	0.64	6.31	0	2.71	up
959	Zea_mays_newGene_11809	0.1	4.47	0	5.34	up
960	Zm00001d051083	0.44	9.1	0	4.2	up
961	Zea_mays_newGene_21923	0.19	3.51	0	3.6	up
962	Zm00001d033148	0.19	1.76	0	3.09	up
963	Zea_mays_newGene_24140	0.07	1.01	0	3.75	up
964	Zm00001d048282	1.23	7.4	0	2.67	up
965	Zm00001d003807	1.96	10.9	0	2.3	up
966	Zm00001d034166	0.04	1.8	0	4.72	up
967	Zm00001d035377	3.3	15.65	0	2.15	up
968	Zm00001d037680	7.59	60.51	0	2.91	up
969	Zm00001d053569	5.13	31.42	0	2.53	up
970	Zea_mays_newGene_25739	0.05	1.39	0	4.78	up
971	Zm00001d041268	0.89	6.94	0	2.74	up
972	Zm00001d053409	0.41	5.6	0	3.64	up
973	Zm00001d022467	0.04	4.57	0	6.61	up
974	Zm00001d018916	0.81	4.01	0	2.24	up
975	Zm00001d029564	2.56	18.75	0	2.76	up
976	Zm00001d013504	8.86	41.22	0	2.13	up
977	Zm00001d031250	0.15	2.36	0	3.66	up
978	Zea_mays_newGene_19405	4.69	22.22	0	2.16	up
979	Zm00001d016851	0.44	3.69	0	2.95	up
980	Zm00001d049958	1.36	6.32	0	2.19	up
981	Zm00001d012291	0.11	3.37	0	4.77	up
982	Zea_mays_newGene_983	0.1	2.74	0	4.5	up
983	Zm00001d021789	0.07	1.84	0	4.58	up
984	Zea_mays_newGene_4442	0.01	0.62	0	5.79	up
985	Zm00001d021702	3.5	24.07	0	2.75	up
986	Zea_mays_newGene_7736	0.12	3.61	0	4.62	up
987	Zm00001d024398	0.15	1.75	0	3.36	up
988	Zm00001d053906	0.02	0.88	0	5.06	up
989	Zm00001d039474	4.5	14.48	0	2.34	up
990	Zm00001d053865	1.24	9.3	0	2.22	up
991	Zm00001d038388	0.08	1.39	0	3.95	up
992	Zm00001d002153	1.59	7.38	0	2.12	up
993	Zm00001d043235	0.67	7.05	0	3.34	up
994	Zm00001d028274	0.04	1.07	0	4.39	up
995	Zm00001d012882	4.49	21.27	0	2.23	up
996	Zea_mays_newGene_11666	0.06	0.84	0	3.68	up
997	Zm00001d046001	31.97	191.52	0	2.45	up
998	Zm00001d016708	23.27	124.22	0	2.17	up
999	Zm00001d048625	4.99	69.63	0	3.81	up
1000	Zm00001d043171	0.15	4.64	0	4.69	up
1001	Zea_mays_newGene_20772	0.25	2.34	0	2.91	up
1002	Zm00001d006443	0.1	1.42	0	3.73	up
1003	Zm00001d043367	2.9	38.54	0	3.56	up
1004	Zm00001d003161	0.14	2.23	0	3.93	up
1005	Zea_mays_newGene_24652	0.07	1.31	0	3.76	up
1006	Zm00001d023854	0.14	3.53	0	4.14	up
1007	Zm00001d048544	5.4	31.3	0	2.62	up
1008	Zea_mays_newGene_24160	0.92	5.1	0	2.39	up
1009	Zm00001d007578	0.5	3.14	0	2.56	up
1010	Zm00001d020738	4.77	31.44	0	2.61	up
1011	Zm00001d021690	0.17	2.21	0	3.58	up
1012	Zm00001d037261	4.59	24.67	0	2.33	up
1013	Zm00001d022036	10.76	52.91	0	2.21	up
1014	Zm00001d037982	7.02	33.51	0	2.25	up
1015	Zm00001d048356	10.6	45.81	0	2.02	up
1016	Zm00001d032103	0.14	1.45	0	3.3	up
1017	Zm00001d011610	1.73	8.91	0	2.64	up
1018	Zm00001d017101	0.67	13.97	0	4.39	up
1019	Zm00001d003002	0.88	5.79	0	2.61	up
1020	Zm00001d021734	0.08	3.03	0	5.07	up
1021	Zm00001d053799	0.66	5.95	0	3.05	up
1022	Zea_mays_newGene_15121	0.64	5.05	0	2.78	up
1023	Zm00001d005622	4.01	18.98	0	2.17	up
1024	Zea_mays_newGene_8901	0.26	1.88	0	2.85	up
1025	Zm00001d011923	0.77	4.87	0	2.6	up
1026	Zm00001d051837	0.02	0.77	0	4.96	up
1027	Zm00001d042528	0.03	0.65	0	4.32	up
1028	Zm00001d040129	0.04	0.47	0	3.41	up
1029	Zea_mays_newGene_7684	0.06	0.9	0	3.63	up
1030	Zm00001d042353	0.45	8.34	0	4.08	up
1031	Zea_mays_newGene_9134	0.15	1.42	0	3.09	up
1032	Zm00001d047989	2.97	34.91	0	1.96	up
1033	Zm00001d023296	0.08	1.53	0	4.15	up
1034	Zm00001d048202	6.75	30.09	0	2.04	up
1035	Zm00001d039774	0.54	4.77	0	3.02	up
1036	Zm00001d037794	5.73	34.58	0	2.56	up
1037	Zm00001d044815	0.48	3.71	0	2.84	up
1038	Zm00001d018848	3.43	15.76	0	2.14	up
1039	Zm00001d029507	0.12	5.92	0	5.99	up
1040	Zm00001d040537	0.11	1.54	0	3.6	up
1041	Zm00001d003292	11.99	62.31	0	2.28	up
1042	Zm00001d038407	0.27	1.86	0	2.62	up
1043	Zm00001d036984	0.06	0.66	0	3.41	up
1044	Zm00001d014865	13.22	61.63	0	2.15	up
1045	Zm00001d043141	0.31	4.06	0	3.54	up
1046	Zm00001d027805	1.55	8.08	0	2.25	up
1047	Zm00001d027815	0.03	1.06	0	5.05	up
1048	Zm00001d044620	0.05	0.72	0	4.07	up
1049	Zea_mays_newGene_10193	0.97	6.13	0	2.67	up
1050	Zm00001d018862	0.1	1.11	0	3.37	up
1051	Zm00001d006437	0.15	2.83	0	3.98	up
1052	Zm00001d026089	0.3	2.22	0	2.8	up
1053	Zm00001d027578	4.08	18.76	0	2.13	up
1054	Zea_mays_newGene_9471	0.72	5.13	0	2.81	up
1055	Zm00001d040398	0.04	1.28	0	4.91	up
1056	Zm00001d029218	5.11	21.91	0	2.01	up
1057	Zm00001d049615	1.56	7.56	0	2.25	up
1058	Zea_mays_newGene_14221	1.17	9.1	0	2.85	up
1059	Zea_mays_newGene_19216	0.34	1.99	0	2.43	up
1060	Zm00001d032955	19.47	79.73	0	1.95	up
1061	Zea_mays_newGene_9004	0.49	2.85	0	2.82	up
1062	Zm00001d030958	0.54	3.55	0	2.6	up
1063	Zm00001d032918	0.08	1.83	0	4.07	up
1064	Zm00001d011189	14.97	70.35	0	2.13	up
1065	Zm00001d053684	0.98	5.2	0	2.25	up
1066	Zea_mays_newGene_26454	1.89	5.88	0	2.04	up
1067	Zm00001d018977	0.48	2.55	0	2.21	up
1068	Zm00001d032172	1.22	6.52	0	2.58	up
1069	Zea_mays_newGene_19438	0.04	0.96	0	4.21	up
1070	Zea_mays_newGene_17402	0.39	2.42	0	2.53	up
1071	Zm00001d006699	0.61	5.73	0	3.12	up
1072	Zm00001d031556	1.04	10.44	0	3.28	up
1073	Zm00001d016969	0.06	1.79	0	4.73	up
1074	Zm00001d039264	0.96	9.82	0	3.28	up
1075	Zm00001d013162	0.95	4.21	0	2.05	up
1076	Zm00001d007936	45.53	225.43	0	2.2	up
1077	Zm00001d037650	0.35	2.65	0	2.84	up
1078	Zm00001d033229	0.64	10.07	0	3.87	up
1079	Zm00001d038148	0.25	1.75	0	2.69	up
1080	Zm00001d032946	0.42	3.42	0	2.88	up
1081	Zm00001d007800	0.96	6.8	0	2.75	up
1082	Zm00001d019228	5.47	30.76	0	2.41	up
1083	Zm00001d048783	0.26	3.32	0	3.41	up
1084	Zm00001d053513	2.53	48.68	0	4.14	up
1085	Zm00001d019413	0.26	2.35	0	3.02	up
1086	Zea_mays_newGene_23348	0.1	1.41	0	3.88	up
1087	Zea_mays_newGene_13663	0.26	3.07	0	3.3	up
1088	Zm00001d002263	0.26	3.15	0	3.41	up
1089	Zm00001d041873	0.33	2.3	0	2.68	up
1090	Zea_mays_newGene_5951	0.2	2.69	0	3.82	up
1091	Zm00001d049870	0.23	1.67	0	2.74	up
1092	Zm00001d049610	34.1	154.43	0	2.08	up
1093	Zm00001d042731	1.36	6.41	0	2.13	up
1094	Zm00001d033887	0.37	2.77	0	2.76	up
1095	Zm00001d045044	12.43	52.17	0	2.02	up
1096	Zm00001d049178	0.09	1.5	0	3.91	up
1097	Zm00001d040542	0.24	2.13	0	3.1	up
1098	Zm00001d045113	3.72	14.69	0	1.9	up
1099	Zea_mays_newGene_20342	0.03	1.01	0	4.58	up
1100	Zea_mays_newGene_27517	0.6	3.58	0	2.51	up
1101	Zm00001d027312	0.11	1.4	0	2.94	up
1102	Zm00001d023580	1.9	8.56	0	2.08	up
1103	Zm00001d041083	7.41	30.97	0	1.95	up
1104	Zm00001d047736	0.96	9.61	0	3.19	up
1105	Zea_mays_newGene_3731	0.05	1.09	0	4.44	up
1106	Zea_mays_newGene_503	0.12	1.06	0	3.06	up
1107	Zm00001d045182	3.41	18.12	0	1.81	up
1108	Zm00001d007496	6.57	23.26	0	1.75	up
1109	Zm00001d025053	0.2	3.99	0	4.15	up
1110	Zea_mays_newGene_20491	0.07	0.97	0	3.62	up
1111	Zm00001d019624	3.04	10.54	0	1.71	up
1112	Zm00001d010875	0.11	3.14	0	4.86	up
1113	Zea_mays_newGene_20341	0.87	7.07	0	3.31	up
1114	Zm00001d007401	0.99	4.08	0	1.97	up
1115	Zm00001d032308	3.55	13.85	0	1.86	up
1116	Zm00001d013447	0.57	4.6	0	2.97	up
1117	Zm00001d040623	1.26	11.82	0	3.1	up
1118	Zea_mays_newGene_3124	0.06	0.67	0	3.34	up
1119	Zea_mays_newGene_8751	0.06	1.04	0	3.74	up
1120	Zm00001d048189	0.05	1.71	0	4.77	up
1121	Zm00001d025103	0.61	5.29	0	2.97	up
1122	Zm00001d044228	0.74	7.48	0	3.33	up
1123	Zm00001d032424	0.4	9.43	0	4.58	up
1124	Zea_mays_newGene_11903	0.18	3.07	0	3.38	up
1125	Zm00001d012159	3.23	13.05	0	1.89	up
1126	Zm00001d012518	37.88	226.03	0	2.33	up
1127	Zm00001d012891	0.07	0.63	0	2.95	up
1128	Zm00001d044655	0.04	1.14	0	4.68	up
1129	Zea_mays_newGene_24196	1.56	9.74	0	2.48	up
1130	Zm00001d028957	2.23	14.4	0	2.57	up
1131	Zm00001d042774	3.61	13.1	0	1.78	up
1132	Zea_mays_newGene_26035	0.07	0.71	0	3.12	up
1133	Zm00001d047054	9.74	34.32	0	1.77	up
1134	Zea_mays_newGene_12783	3.83	8.01	0	1.9	up
1135	Zm00001d029417	0.24	1.6	0	2.62	up
1136	Zm00001d031835	0.43	3.72	0	3	up
1137	Zm00001d017777	4.42	18.14	0	1.86	up
1138	Zm00001d004481	1.28	4.77	0	1.85	up
1139	Zm00001d005275	1.1	5.04	0	2.11	up
1140	Zm00001d033344	16.89	63.74	0	1.86	up
1141	Zm00001d011422	0.76	4.04	0	2.34	up
1142	Zm00001d037951	1.38	6.39	0	2.1	up
1143	Zm00001d039002	4.91	15.3	0	1.87	up
1144	Zm00001d007502	4.08	15.17	0	1.79	up
1145	Zm00001d006739	2.07	12.65	0	2.51	up
1146	Zm00001d053446	3.35	18.8	0	2.36	up
1147	Zm00001d036050	0.41	3.41	0	3	up
1148	Zea_mays_newGene_3950	0.63	1.73	0	2.63	up
1149	Zea_mays_newGene_22563	0.26	3.16	0	3.27	up
1150	Zea_mays_newGene_2945	1.52	6.14	0	1.91	up
1151	Zm00001d011425	6.94	77.36	0	3.32	up
1152	Zea_mays_newGene_21789	0.2	1.84	0	3.01	up
1153	Zm00001d053858	0.21	1.27	0	2.51	up
1154	Zea_mays_newGene_18077	0.2	1.17	0	2.88	up
1155	Zm00001d006845	0.03	0.55	0	3.72	up
1156	Zea_mays_newGene_20466	0.04	1.04	0	4.4	up
1157	Zm00001d035588	1.15	4.43	0	1.87	up
1158	Zm00001d045188	5.38	23.04	0	1.98	up
1159	Zm00001d047998	1.79	8.48	0	2.18	up
1160	Zm00001d021755	3.49	12.52	0	1.77	up
1161	Zm00001d044421	0.16	2.19	0	3.74	up
1162	Zm00001d007301	0.78	8.44	0	3.4	up
1163	Zm00001d022504	8.27	31.58	0	1.83	up
1164	Zea_mays_newGene_20530	0.19	2	0	3.17	up
1165	Zm00001d006341	0.35	3.65	0	3.32	up
1166	Zm00001d016303	0.14	2.41	0	4.15	up
1167	Zm00001d029607	0.59	3.51	0	2.5	up
1168	Zm00001d029839	4.61	20.82	0	1.87	up
1169	Zm00001d017458	6.07	19.81	0	1.63	up
1170	Zm00001d045279	0.51	3.43	0	2.69	up
1171	Zm00001d017303	4.55	14.75	0	1.75	up
1172	Zm00001d045254	0.14	2.65	0	4.06	up
1173	Zm00001d051502	2.09	7.27	0	1.75	up
1174	Zea_mays_newGene_19347	0.36	1.4	0	2.59	up
1175	Zm00001d024833	0.58	3.19	0	2.4	up
1176	Zm00001d047705	2.16	10.18	0	2.13	up
1177	Zm00001d007187	0.4	5.39	0	3.7	up
1178	Zm00001d011149	7.15	26.15	0	1.72	up
1179	Zm00001d001869	0.87	5.41	0	2.5	up
1180	Zm00001d034771	5.23	17.79	0	1.69	up
1181	Zm00001d028744	14.9	67.7	0	2.06	up
1182	Zm00001d006029	0.65	4.35	0	2.6	up
1183	Zm00001d049101	0.23	2.6	0	3.23	up
1184	Zm00001d029101	941.57	3467.2	0	1.8	up
1185	Zm00001d006929	1.66	7.5	0	2.14	up
1186	Zm00001d020018	11.7	69.82	0	2.46	up
1187	Zm00001d036206	0.51	2.5	0	2.17	up
1188	Zm00001d052961	0.28	1.86	0	2.63	up
1189	Zea_mays_newGene_13279	7.94	27.12	0	1.68	up
1190	Zm00001d011782	0.68	4.13	0	2.51	up
1191	Zea_mays_newGene_19548	0.11	0.83	0	2.71	up
1192	Zm00001d023430	6.14	42.45	0	2.65	up
1193	Zm00001d033575	3.36	14.45	0	1.99	up
1194	Zm00001d044641	2.56	10.61	0	1.66	up
1195	Zm00001d013855	0.38	2.15	0	2.93	up
1196	Zm00001d017288	1.16	22.62	0	4.12	up
1197	Zm00001d054014	4.41	13.89	0	1.57	up
1198	Zm00001d025706	5.47	16.39	0	1.66	up
1199	Zm00001d016371	2.36	12.65	0	2.29	up
1200	Zm00001d041375	5.11	21.41	0	1.99	up
1201	Zm00001d003432	5.16	17.45	0	1.69	up
1202	Zm00001d039590	0.89	3.92	0	2.01	up
1203	Zm00001d006063	0.06	0.5	0	2.96	up
1204	Zea_mays_newGene_23877	0.54	1.64	0	1.98	up
1205	Zm00001d004689	1.15	6.31	0	2.34	up
1206	Zm00001d049179	13.81	56.8	0	1.92	up
1207	Zm00001d011613	0.09	0.9	0	3.19	up
1208	Zm00001d048101	2.99	12.39	0	1.85	up
1209	Zm00001d011060	2.83	16.41	0	2.53	up
1210	Zm00001d053202	7.87	30.34	0	1.84	up
1211	Zm00001d037659	0.87	4.05	0	2.13	up
1212	Zm00001d031403	14.77	55.48	0	1.8	up
1213	Zm00001d014030	37.04	133.13	0	1.76	up
1214	Zea_mays_newGene_237	0.41	2.63	0	2.57	up
1215	Zm00001d031204	1.62	9.78	0	2.51	up
1216	Zm00001d051608	11.46	45.07	0	1.68	up
1217	Zm00001d020963	3.74	13.36	0	1.73	up
1218	Zm00001d000432	6.52	21.11	0	1.68	up
1219	Zm00001d025129	7.68	23.8	0	1.54	up
1220	Zm00001d040094	0.04	0.31	0	2.78	up
1221	Zea_mays_newGene_9330	0.27	2.03	0	2.71	up
1222	Zm00001d002149	0.89	3.66	0	1.85	up
1223	Zm00001d041972	0.11	2.77	0	4.42	up
1224	Zm00001d003294	0.16	1.26	0	2.9	up
1225	Zm00001d044437	0.28	1.42	0	2.22	up
1226	Zm00001d005795	2.9	10.92	0	1.87	up
1227	Zm00001d013547	18.64	61.26	0	1.64	up
1228	Zm00001d002708	1.21	4.07	0	1.68	up
1229	Zm00001d011192	8.09	27.47	0	1.7	up
1230	Zm00001d009502	3.17	11.86	0	1.85	up
1231	Zm00001d014303	2.41	7.93	0	1.73	up
1232	Zm00001d008177	2.74	8.77	0	1.6	up
1233	Zea_mays_newGene_4447	0.25	2.12	0	2.96	up
1234	Zea_mays_newGene_20576	0.06	0.87	0	3.73	up
1235	Zm00001d045311	0.46	2.33	0	2.22	up
1236	Zm00001d035143	0.2	1.01	0	2.23	up
1237	Zea_mays_newGene_2903	0.12	1.04	0	2.86	up
1238	Zm00001d019145	2.18	9.13	0	1.96	up
1239	Zm00001d037927	1.97	7.26	0	1.79	up
1240	Zm00001d018574	0.16	1.16	0	2.69	up
1241	Zm00001d028267	4.28	13.09	0	1.56	up
1242	Zea_mays_newGene_12732	0.26	2.99	0	3.43	up
1243	Zm00001d025940	2.46	10.05	0	1.94	up
1244	Zea_mays_newGene_236	0.24	1.35	0	2.55	up
1245	Zm00001d024258	3.25	15.38	0	2.12	up
1246	Zm00001d020977	2.24	18.11	0	2.87	up
1247	Zm00001d034357	12.9	54.33	0	1.95	up
1248	Zea_mays_newGene_20575	0.03	0.55	0	3.97	up
1249	Zea_mays_newGene_433	0.16	2.3	0	3.65	up
1250	Zm00001d002441	0.06	0.33	0	2.48	up
1251	Zm00001d033304	2.75	14.58	0	2.27	up
1252	Zm00001d021929	0.21	1.41	0	2.61	up
1253	Zm00001d013276	1.48	5.85	0	1.87	up
1254	Zm00001d006161	0.54	2.99	0	2.34	up
1255	Zm00001d027582	0.73	5.13	0	2.7	up
1256	Zm00001d020674	0.69	3.46	0	2.22	up
1257	Zm00001d008642	11.66	38.98	0	1.71	up
1258	Zea_mays_newGene_16175	0.33	2.28	0	2.65	up
1259	Zm00001d028297	3.05	26.4	0	2.91	up
1260	Zea_mays_newGene_22930	0.11	0.86	0	2.6	up
1261	Zm00001d033194	9.41	34.57	0	1.79	up
1262	Zm00001d039848	17.87	78.07	0	1.94	up
1263	Zm00001d052348	1.12	4.1	0	1.78	up
1264	Zm00001d032510	0.32	1.56	0	2.19	up
1265	Zm00001d049678	0.16	0.88	0	2.35	up
1266	Zm00001d031657	20.7	77.4	0	1.84	up
1267	Zm00001d023309	2.21	6.73	0	1.66	up
1268	Zea_mays_newGene_21162	2.36	8.67	0	1.73	up
1269	Zea_mays_newGene_14790	0.07	0.73	0	3.21	up
1270	Zea_mays_newGene_3353	0.38	1.43	0	2.48	up
1271	Zm00001d003148	4.67	16.68	0	1.79	up
1272	Zm00001d020741	7.72	22.4	0	1.44	up
1273	Zm00001d051917	0.6	2.65	0	2.04	up
1274	Zm00001d014025	0.51	3.26	0	2.67	up
1275	Zm00001d012312	11.67	39.47	0	1.66	up
1276	Zm00001d019256	1.3	5.26	0	1.9	up
1277	Zm00001d007455	3.12	8.22	0	1.45	up
1278	Zea_mays_newGene_4438	0.09	1.64	0	3.81	up
1279	Zm00001d053891	0.22	1.08	0	2.21	up
1280	Zm00001d009606	1.52	5.84	0	1.86	up
1281	Zm00001d040341	7.44	23.8	0	1.63	up
1282	Zm00001d027500	0.18	1.87	0	3.06	up
1283	Zm00001d025520	0.76	4.32	0	2.45	up
1284	Zm00001d041800	0.2	1.22	0	2.5	up
1285	Zm00001d002537	4.42	16.4	0	1.85	up
1286	Zm00001d045660	0.82	4.74	0	2.44	up
1287	Zm00001d021731	2.01	9.73	0	2.43	up
1288	Zm00001d023781	0.43	2.12	0	2.18	up
1289	Zea_mays_newGene_26712	0.47	2.83	0	2.46	up
1290	Zea_mays_newGene_22583	0.11	1.24	0	3.08	up
1291	Zm00001d038186	3.51	12.66	0	1.56	up
1292	Zm00001d020636	18.68	76.25	0	1.83	up
1293	Zm00001d014844	8.64	27.39	0	1.48	up
1294	Zm00001d011615	0.03	0.46	0	3.79	up
1295	Zm00001d007016	0.4	2.02	0	2.31	up
1296	Zm00001d026334	3.23	9.15	0	1.49	up
1297	Zm00001d017166	1.47	4.7	0	1.6	up
1298	Zea_mays_newGene_22464	0.18	1.92	0	2.18	up
1299	Zm00001d038544	0.38	2.56	0	2.59	up
1300	Zm00001d044363	1.25	5.06	0	1.89	up
1301	Zm00001d052423	4.17	12.61	0	1.51	up
1302	Zm00001d018374	0.43	1.96	0	2.12	up
1303	Zm00001d037855	0.08	0.5	0	2.38	up
1304	Zm00001d040161	0.24	1.4	0	2.39	up
1305	Zm00001d044323	1.2	7.98	0	2.63	up
1306	Zm00001d003059	6.59	26.47	0	1.8	up
1307	Zm00001d000066	0.15	3.5	0	4.34	up
1308	Zm00001d020929	0.69	2.98	0	2	up
1309	Zm00001d015031	3.17	12.51	0	1.88	up
1310	Zm00001d027341	2.8	9.45	0	1.65	up
1311	Zm00001d002451	17.74	56.67	0	1.62	up
1312	Zm00001d035089	0.99	3.79	0	1.68	up
1313	Zm00001d051387	2.32	7.28	0	1.58	up
1314	Zm00001d037425	4.28	12.94	0	1.49	up
1315	Zm00001d000370	5.64	17.46	0	1.49	up
1316	Zm00001d018633	79.62	303.46	0	1.82	up
1317	Zm00001d052393	0.19	0.92	0	2.2	up
1318	Zm00001d033018	51.39	153.89	0	1.49	up
1319	Zm00001d012144	3.68	17.88	0	2.14	up
1320	Zm00001d049107	1.6	5.89	0	1.77	up
1321	Zm00001d011577	0.08	0.95	0	3.4	up
1322	Zm00001d023423	26.32	88.37	0	1.59	up
1323	Zm00001d050735	1.34	5.39	0	1.9	up
1324	Zm00001d008905	8.49	27.29	0	1.62	up
1325	Zm00001d005137	3.92	10.22	0	1.41	up
1326	Zm00001d009570	0.85	17.57	0	4.2	up
1327	Zm00001d047574	6.94	24.02	0	1.72	up
1328	Zm00001d012574	1.28	11.84	0	3.07	up
1329	Zm00001d019698	4.64	16.2	0	1.7	up
1330	Zm00001d011503	0.65	2.78	0	2	up
1331	Zm00001d025319	1.15	5.45	0	2.18	up
1332	Zm00001d030995	4.38	17.47	0	1.84	up
1333	Zm00001d033479	7.28	25.55	0	1.72	up
1334	Zea_mays_newGene_18076	0.5	2.58	0	2.34	up
1335	Zm00001d026135	0.07	0.54	0	2.73	up
1336	Zm00001d002967	4.63	15.17	0	1.46	up
1337	Zm00001d034761	12.97	36.29	0	1.4	up
1338	Zm00001d045169	2.49	7.88	0	1.57	up
1339	Zm00001d049075	0.12	1.54	0	3.48	up
1340	Zea_mays_newGene_17145	0.16	0.95	0	2.37	up
1341	Zm00001d032993	1.7	8.17	0	2.16	up
1342	Zm00001d036950	49.32	145.16	0	1.47	up
1343	Zm00001d005909	4.05	12.54	0	1.55	up
1344	Zm00001d031949	1.62	7.05	0	1.99	up
1345	Zm00001d050076	0.54	2.57	0	2.12	up
1346	Zm00001d027254	0.09	0.44	0	2.21	up
1347	Zm00001d005002	1.08	5.64	0	2.26	up
1348	Zm00001d036298	1.73	7.9	0	2.12	up
1349	Zm00001d004446	0.25	1.54	0	2.56	up
1350	Zm00001d008178	16.1	47.8	0	1.49	up
1351	Zm00001d015188	0.22	1.93	0	3.03	up
1352	Zm00001d017395	11.87	33.55	0	1.41	up
1353	Zea_mays_newGene_13787	0.27	1.48	0	2.32	up
1354	Zm00001d039140	0.11	1.31	0	3.62	up
1355	Zea_mays_newGene_26122	0.11	1.12	0	3.15	up
1356	Zm00001d021897	0.17	2.78	0	3.79	up
1357	Zea_mays_newGene_12699	1.79	5.97	0	1.68	up
1358	Zea_mays_newGene_20367	0.22	1.07	0	2.22	up
1359	Zm00001d035246	0.2	2.29	0	3.39	up
1360	Zm00001d006106	1.58	6.59	0	1.96	up
1361	Zm00001d043191	1.51	5.15	0	1.6	up
1362	Zm00001d002174	1.06	4.52	0	1.97	up
1363	Zm00001d020329	7.58	16.62	0	1.35	up
1364	Zea_mays_newGene_27608	0.07	0.38	0	2.36	up
1365	Zm00001d014055	21.26	74.75	0	1.8	up
1366	Zm00001d048868	0.48	2.66	0	2.37	up
1367	Zea_mays_newGene_14298	1.47	2.67	0	1.71	up
1368	Zm00001d007490	1.36	4.88	0	1.74	up
1369	Zea_mays_newGene_22494	2.22	8.72	0	1.95	up
1370	Zm00001d032517	2.4	9.49	0	1.89	up
1371	Zm00001d011198	0.36	2.16	0	2.45	up
1372	Zm00001d011823	0.09	0.49	0	2.29	up
1373	Zm00001d006512	3.54	11.59	0	1.87	up
1374	Zm00001d038392	5.26	14.29	0	1.37	up
1375	Zm00001d019844	0.16	0.95	0	2.45	up
1376	Zm00001d052318	1.72	12.63	0	2.88	up
1377	Zm00001d027268	5.39	15.68	0	1.45	up
1378	Zea_mays_newGene_3372	0.09	0.49	0	2.24	up
1379	Zm00001d020414	8.72	40.92	0	2.11	up
1380	Zea_mays_newGene_8962	0.51	2.16	0	1.99	up
1381	Zm00001d051842	16.35	47.08	0	1.44	up
1382	Zm00001d024424	0.28	1.19	0	1.95	up
1383	Zm00001d024169	6.9	18.98	0	1.34	up
1384	Zm00001d039066	7.5	20.67	0	1.41	up
1385	Zm00001d051069	1.52	6.15	0	1.89	up
1386	Zea_mays_newGene_23820	0.07	0.74	0	3.18	up
1387	Zm00001d013885	19.1	59.12	0	1.54	up
1388	Zm00001d030062	0.5	2.66	0	2.39	up
1389	Zm00001d028813	0.94	3.52	0	1.82	up
1390	Zea_mays_newGene_27421	0.04	0.24	0	2.51	up
1391	Zm00001d047744	0.35	1.73	0	2.19	up
1392	Zm00001d021669	0.27	1.5	0	2.24	up
1393	Zm00001d053561	0.46	1.95	0	1.71	up
1394	Zm00001d012242	0.86	4.99	0	2.51	up
1395	Zm00001d002644	1.38	3.88	0	1.38	up
1396	Zm00001d029686	0.29	1.89	0	2.69	up
1397	Zm00001d051569	0.22	2.3	0	3.22	up
1398	Zm00001d039304	3.46	9.85	0	1.43	up
1399	Zm00001d043126	0.63	2.32	0	1.52	up
1400	Zm00001d022302	25.8	102.55	0	1.9	up
1401	Zm00001d008237	1.01	4.08	0	1.9	up
1402	Zm00001d045499	0.88	3.69	0	1.95	up
1403	Zm00001d027920	0.14	0.92	0	2.2	up
1404	Zm00001d041707	3.31	9.5	0	1.47	up
1405	Zm00001d022344	0.33	1.32	0	1.86	up
1406	Zm00001d044542	6.51	18.74	0	1.43	up
1407	Zm00001d034448	3.66	12.07	0	1.62	up
1408	Zea_mays_newGene_15128	0.35	2.28	0	2.57	up
1409	Zm00001d053839	0.36	1.81	0	2.18	up
1410	Zm00001d017291	0.15	0.75	0	2.17	up
1411	Zm00001d037258	1.8	6.2	0	1.52	up
1412	Zm00001d011349	1.65	5.25	0	1.58	up
1413	Zm00001d051564	2.41	11.02	0	1.56	up
1414	Zm00001d034191	0.32	1.6	0	2.12	up
1415	Zm00001d005149	0.53	1.87	0	1.72	up
1416	Zm00001d017686	0.44	1.88	0	1.89	up
1417	Zm00001d016014	0.23	3.33	0	3.68	up
1418	Zm00001d030993	6.39	21.82	0	1.74	up
1419	Zm00001d025727	0.28	1.08	0	1.84	up
1420	Zm00001d019102	0.26	1.52	0	2.46	up
1421	Zm00001d018758	33.15	108.73	0	1.67	up
1422	Zm00001d042917	0.17	1.04	0	2.49	up
1423	Zm00001d024594	4.37	12.49	0	1.48	up
1424	Zm00001d003530	18.63	64.17	0	1.66	up
1425	Zm00001d024715	6.57	16.81	0	1.28	up
1426	Zm00001d004095	2.44	7.76	0	1.59	up
1427	Zm00001d024134	0.14	0.69	0	2.21	up
1428	Zm00001d013507	11.76	32.92	0	1.42	up
1429	Zm00001d043762	0.52	1.76	0	1.65	up
1430	Zm00001d020506	4.87	13.61	0	1.41	up
1431	Zm00001d018144	1.61	5.3	0	1.66	up
1432	Zm00001d023225	0.25	2.28	0	3.15	up
1433	Zm00001d045533	0.99	3.49	0	1.71	up
1434	Zea_mays_newGene_23560	0.19	0.9	0	2.27	up
1435	Zm00001d035881	6.68	18.63	0	1.38	up
1436	Zm00001d053100	4.62	11.69	0	1.3	up
1437	Zm00001d053826	1.05	3.48	0	1.5	up
1438	Zm00001d017742	0.18	1.18	0	2.62	up
1439	Zea_mays_newGene_15804	0.3	2.21	0	2.27	up
1440	Zm00001d032992	4.55	27.44	0	2.46	up
1441	Zm00001d005241	2.37	7.58	0	1.62	up
1442	Zm00001d039926	1.19	4.78	0	1.88	up
1443	Zm00001d019047	0.26	1.6	0	2.61	up
1444	Zm00001d009605	19.95	56.63	0	1.43	up
1445	Zm00001d018560	2.16	5.75	0	1.34	up
1446	Zm00001d026306	3.6	10.43	0	1.48	up
1447	Zea_mays_newGene_17143	1.17	2.24	0	1.95	up
1448	Zea_mays_newGene_18079	0.42	2.7	0	2.54	up
1449	Zea_mays_newGene_1361	1.73	7.18	0	1.93	up
1450	Zm00001d039575	7.34	20.78	0	1.39	up
1451	Zea_mays_newGene_3331	0.28	1.27	0	2.09	up
1452	Zm00001d028332	4.78	12.72	0	1.36	up
1453	Zm00001d049522	4.38	11.23	0	1.32	up
1454	Zm00001d049103	1.15	5.63	0	2.27	up
1455	Zm00001d042842	22.81	64.23	0	1.48	up
1456	Zm00001d008340	1.94	6.18	0	1.63	up
1457	Zm00001d030117	12.73	30.08	0	1.32	up
1458	Zm00001d019721	4.08	11.46	0	1.41	up
1459	Zm00001d020236	10.35	29.16	0	1.4	up
1460	Zm00001d001831	2.25	6.39	0	1.42	up
1461	Zm00001d048085	2.19	8.08	0	1.76	up
1462	Zm00001d032621	0.85	2.76	0	1.65	up
1463	Zm00001d052076	1.57	3.93	0	1.32	up
1464	Zm00001d020064	0.86	4.8	0	2.58	up
1465	Zm00001d017284	3.43	8.76	0	1.26	up
1466	Zm00001d036660	1.04	2.92	0	1.6	up
1467	Zm00001d026634	6.97	18.14	0	1.28	up
1468	Zm00001d050781	5.14	12.84	0	1.23	up
1469	Zm00001d044975	1.37	15.74	0	3.36	up
1470	Zm00001d028428	11.54	31.7	0	1.37	up
1471	Zm00001d049637	7.83	24.88	0	1.64	up
1472	Zm00001d023651	6.15	16.05	0	1.3	up
1473	Zm00001d038222	3.09	8.66	0	1.38	up
1474	Zm00001d019149	8.59	23.45	0	1.4	up
1475	Zea_mays_newGene_24473	0.39	1.59	0	1.9	up
1476	Zm00001d015446	2.25	8.57	0	1.81	up
1477	Zm00001d028197	0.14	0.81	0	2.39	up
1478	Zm00001d027388	0.2	1.38	0	2.59	up
1479	Zea_mays_newGene_24468	0.2	0.81	0	1.85	up
1480	Zm00001d012918	1.69	5.01	0	1.48	up
1481	Zm00001d051637	0.13	0.97	0	2.77	up
1482	Zm00001d012736	4.36	14.14	0	1.59	up
1483	Zm00001d007954	11.08	30.4	0	1.46	up
1484	Zm00001d031332	153.03	477.6	0	1.54	up
1485	Zea_mays_newGene_2380	0.02	0.2	0	2.7	up
1486	Zm00001d007445	0.77	3.41	0	2.11	up
1487	Zm00001d042961	0.87	3.71	0	1.91	up
1488	Zm00001d032407	0.25	1.76	0	2.65	up
1489	Zm00001d048441	30.05	82.76	0	1.41	up
1490	Zm00001d046667	0.57	5.14	0	2.97	up
1491	Zm00001d043771	3.67	15.71	0	1.98	up
1492	Zm00001d038226	17.54	46.04	0	1.31	up
1493	Zm00001d014258	1.79	7.56	0	1.98	up
1494	Zm00001d017110	0.19	0.8	0	2	up
1495	Zm00001d002830	7.38	19.82	0	1.32	up
1496	Zm00001d044211	44.1	116.94	0	1.32	up
1497	Zm00001d043519	6.8	20.24	0	1.31	up
1498	Zm00001d052229	100.49	328.03	0	1.59	up
1499	Zm00001d032123	2.67	8.56	0	1.62	up
1500	Zm00001d004561	0.95	3.22	0	1.77	up
1501	Zm00001d046372	0.58	3.29	0	2.38	up
1502	Zm00001d034168	1.32	4.91	0	1.79	up
1503	Zm00001d033981	4.69	14.7	0	1.59	up
1504	Zm00001d008173	0.71	2.76	0	1.89	up
1505	Zm00001d035456	146.46	378.38	0	1.29	up
1506	Zm00001d029154	5.94	26.71	0	2.03	up
1507	Zm00001d018135	11.39	28.39	0	1.25	up
1508	Zm00001d010159	6.49	19.29	0	1.45	up
1509	Zm00001d029093	1.76	4.74	0	1.37	up
1510	Zm00001d044054	27.18	95	0	1.7	up
1511	Zm00001d018831	2.96	7.9	0	1.38	up
1512	Zm00001d001808	4.79	12.31	0	1.23	up
1513	Zea_mays_newGene_837	0.54	1.94	0	1.92	up
1514	Zea_mays_newGene_28596	2.54	7.78	0	1.39	up
1515	Zea_mays_newGene_6985	2.31	6.3	0	1.31	up
1516	Zea_mays_newGene_15637	0.29	1.18	0	1.9	up
1517	Zea_mays_newGene_26017	3.65	5.76	0	1.23	up
1518	Zm00001d023311	22.9	68.94	0	1.66	up
1519	Zm00001d035598	8.84	21.6	0	1.22	up
1520	Zm00001d004525	0.81	2.68	0	1.63	up
1521	Zm00001d008692	0.67	3.28	0	2.26	up
1522	Zm00001d053705	0.4	1.63	0	1.9	up
1523	Zea_mays_newGene_4061	0.23	0.88	0	1.83	up
1524	Zea_mays_newGene_16236	0.64	3.33	0	2.1	up
1525	Zm00001d036280	1.27	4.12	0	1.42	up
1526	Zm00001d047037	7.92	21.22	0	1.32	up
1527	Zm00001d008985	0.34	1.41	0	1.96	up
1528	Zm00001d032245	2.75	6.84	0	1.2	up
1529	Zm00001d053262	4.69	12.26	0	1.22	up
1530	Zm00001d024262	2.35	7.29	0	1.53	up
1531	Zm00001d013529	12.89	36.61	0	1.44	up
1532	Zm00001d012684	11.98	33.52	0	1.42	up
1533	Zm00001d054013	4.7	12.3	0	1.2	up
1534	Zm00001d048903	0.83	4.19	0	2.22	up
1535	Zm00001d041725	0.33	2.81	0	3.04	up
1536	Zm00001d023499	1.21	3.78	0	1.52	up
1537	Zm00001d021407	1.62	5.35	0	1.69	up
1538	Zm00001d035693	3.01	8.97	0	1.5	up
1539	Zm00001d022417	5.02	12.6	0	1.26	up
1540	Zm00001d014615	1.58	5.71	0	1.76	up
1541	Zm00001d004875	1.71	4.61	0	1.43	up
1542	Zm00001d032146	0.22	1.16	0	2.55	up
1543	Zm00001d051320	12.51	34.16	0	1.26	up
1544	Zm00001d029095	13.6	37.1	0	1.34	up
1545	Zm00001d052796	20.3	50.56	0	1.27	up
1546	Zm00001d053394	16.26	104.53	0	2.52	up
1547	Zm00001d053042	2.24	7.91	0	1.72	up
1548	Zm00001d023208	3.89	11.6	0	1.54	up
1549	Zm00001d047912	15.37	42.99	0	1.35	up
1550	Zm00001d038975	2.26	7.31	0	1.59	up
1551	Zm00001d027558	13.27	33.66	0	1.24	up
1552	Zm00001d048123	1.66	12.01	0	2.72	up
1553	Zm00001d006371	4.87	19.17	0	1.85	up
1554	Zm00001d007193	11.69	32.61	0	1.22	up
1555	Zm00001d037277	8.38	20.93	0	1.26	up
1556	Zm00001d018145	69.39	185.8	0	1.32	up
1557	Zm00001d013175	0.6	4.61	0	2.88	up
1558	Zm00001d018475	2.13	6.72	0	1.63	up
1559	Zm00001d032262	1.76	4.67	0	1.32	up
1560	Zm00001d005300	1.15	4.88	0	2	up
1561	Zm00001d008744	1.74	5.81	0	1.68	up
1562	Zm00001d012260	13.55	34.67	0	1.27	up
1563	Zm00001d044016	14.12	38.11	0	1.34	up
1564	Zm00001d021136	6.19	17.03	0	1.36	up
1565	Zm00001d018142	24.11	61.14	0	1.24	up
1566	Zm00001d002797	3.49	9.1	0	1.26	up
1567	Zm00001d027888	2.89	8.42	0	1.49	up
1568	Zm00001d037051	6.93	16.48	0	1.15	up
1569	Zm00001d035926	6.97	18.77	0	1.32	up
1570	Zea_mays_newGene_16935	4.57	13.1	0	1.32	up
1571	Zm00001d022346	0.41	1.11	0	1.36	up
1572	Zm00001d010239	0.8	2.64	0	1.62	up
1573	Zm00001d030154	0.75	2.68	0	1.61	up
1574	Zea_mays_newGene_15607	0.25	0.98	0	1.82	up
1575	Zm00001d026097	4.09	9.88	0	1.21	up
1576	Zea_mays_newGene_4833	0.11	1.03	0	3.25	up
1577	Zm00001d005950	57.44	142.73	0	1.24	up
1578	Zm00001d036840	2.88	7.76	0.01	1.36	up
1579	Zm00001d034725	0.4	3.81	0.01	3.08	up
1580	Zm00001d042482	3.61	9.2	0.01	1.25	up
1581	Zm00001d039300	2.77	9.3	0.01	1.57	up
1582	Zm00001d013022	19.04	55.9	0.01	1.44	up
1583	Zm00001d027349	5.31	12.75	0.01	1.17	up
1584	Zm00001d008249	1.71	4.64	0.01	1.45	up
1585	Zm00001d025903	14.97	48.93	0.01	1.67	up
1586	Zm00001d039312	25.12	66.53	0.01	1.31	up
1587	Zm00001d006944	6.63	15.74	0.01	1.24	up
1588	Zm00001d049054	0.59	2.31	0.01	1.83	up
1589	Zm00001d027324	5.71	13.32	0.01	1.14	up
1590	Zea_mays_newGene_21305	0.14	1.04	0.01	2.92	up
1591	Zm00001d052998	1.1	3.35	0.01	1.52	up
1592	Zm00001d005940	2.32	6.53	0.01	1.4	up
1593	Zm00001d014036	1.39	4.21	0.01	1.29	up
1594	Zm00001d005169	2.34	7.26	0.01	1.58	up
1595	Zm00001d027304	1.36	3.71	0.01	1.32	up
1596	Zm00001d014954	48.36	158.03	0.01	1.33	up
1597	Zm00001d049204	0.22	1.42	0.01	3.1	up
1598	Zm00001d024466	1.96	3.89	0.01	1.22	up
1599	Zm00001d047302	5.05	11.87	0.01	1.14	up
1600	Zm00001d011335	0.84	2.65	0.01	1.55	up
1601	Zm00001d002817	1.05	2.86	0.01	1.36	up
1602	Zm00001d017512	2.47	6.88	0.01	1.29	up
1603	Zm00001d038475	0.51	1.68	0.01	1.19	up
1604	Zm00001d017264	2.19	6.47	0.01	1.46	up
1605	Zm00001d000381	0.18	0.69	0.01	1.91	up
1606	Zm00001d044433	3.32	7.32	0.01	1.11	up
1607	Zm00001d030678	12.96	45.72	0.01	1.71	up
1608	Zm00001d029736	10.49	26.35	0.01	1.24	up
1609	Zm00001d019335	4.76	10.64	0.01	1.17	up
1610	Zm00001d027454	18.51	43.36	0.01	1.15	up
1611	Zm00001d013809	14.95	40.54	0.01	1.41	up
1612	Zm00001d038465	8.45	31.82	0.01	1.79	up
1613	Zm00001d020594	0.22	0.88	0.01	1.67	up
1614	Zm00001d044916	6.71	14.93	0.01	1.14	up
1615	Zm00001d007679	3.57	8.51	0.01	1.18	up
1616	Zm00001d043915	3.35	8.16	0.01	1.19	up
1617	Zm00001d025080	5.15	14.57	0.01	1.44	up
1618	Zm00001d048819	0.18	1.47	0.01	2.81	up
1619	Zm00001d040733	2.95	7.36	0.01	1.25	up
1620	Zm00001d037689	0.56	3.3	0.01	2.41	up
1621	Zm00001d012241	4.16	12	0.01	1.43	up
1622	Zea_mays_newGene_6749	0.19	0.82	0.01	1.96	up
1623	Zm00001d041438	0.54	1.73	0.01	1.68	up
1624	Zm00001d031532	15.62	38.91	0.01	1.23	up
1625	Zm00001d011301	0.93	2.8	0.01	1.53	up
1626	Zm00001d013997	2.84	9.15	0.01	1.58	up
1627	Zm00001d005029	14.4	38.3	0.01	1.3	up
1628	Zm00001d038894	164.68	460.42	0.01	1.36	up
1629	Zm00001d051161	3.68	11.37	0.01	1.93	up
1630	Zm00001d042175	12.36	159.34	0.01	3.6	up
1631	Zm00001d017241	0.24	0.85	0.01	1.78	up
1632	Zm00001d031118	0.44	1.53	0.01	1.78	up
1633	Zm00001d018657	4.19	10.11	0.01	1.15	up
1634	Zm00001d018598	30.63	76.6	0.01	1.25	up
1635	Zm00001d014235	0.23	1.23	0.01	2.22	up
1636	Zea_mays_newGene_10218	1.2	5.41	0.01	2.01	up
1637	Zm00001d049732	586.22	1545.14	0.01	1.35	up
1638	Zm00001d005932	1.93	13.94	0.01	2.72	up
1639	Zm00001d021718	4.51	13.43	0.01	1.54	up
1640	Zm00001d020755	3.74	12.27	0.01	1.66	up
1641	Zm00001d043096	5.96	18.73	0.01	1.53	up
1642	Zm00001d039597	1.47	5.27	0.01	1.82	up
1643	Zm00001d009918	20.52	49.74	0.01	1.18	up
1644	Zm00001d011876	7.06	18.72	0.01	1.3	up
1645	Zm00001d036048	3.31	7.55	0.01	1.13	up
1646	Zm00001d050227	6.88	16.73	0.01	1.18	up
1647	Zm00001d047126	3.02	8.74	0.01	1.28	up
1648	Zm00001d002313	6.06	13.83	0.01	1.15	up
1649	Zm00001d011461	128.09	342.03	0.01	1.31	up
1650	Zm00001d012861	3.86	8.92	0.01	1.13	up
1651	Zm00001d009416	0.94	4.4	0.01	2.2	up
1652	Zm00001d007258	14.88	35.96	0.01	1.18	up
1653	Zm00001d027402	0.64	2.79	0.01	2.1	up
1654	Zm00001d028228	1.22	4.35	0.01	1.79	up
1655	Zm00001d011195	4.23	10.06	0.01	1.19	up
1656	Zm00001d048550	7.32	17.61	0.01	1.19	up
1657	Zm00001d053295	48.39	112.32	0.01	1.17	up
1658	Zm00001d044757	5.06	12.84	0.01	1.23	up
1659	Zea_mays_newGene_2118	0.17	1.15	0.01	2.54	up
1660	Zea_mays_newGene_17373	2.56	6.05	0.01	1.13	up
1661	Zm00001d048833	8.49	19.65	0.01	1.19	up
1662	Zm00001d005748	8.64	22.07	0.01	1.26	up
1663	Zm00001d031458	0.97	2.83	0.01	1.43	up
1664	Zm00001d011595	6.42	15.02	0.01	1.13	up
1665	Zm00001d012979	10.14	20.79	0.01	1.16	up
1666	Zm00001d039061	17.72	42.42	0.01	1.16	up
1667	Zm00001d051374	7.4	19.98	0.01	1.34	up
1668	Zm00001d008524	0.46	1.85	0.01	1.87	up
1669	Zm00001d011602	2.28	5.12	0.01	1.13	up
1670	Zm00001d049365	19.58	45.93	0.01	1.16	up
1671	Zm00001d012573	0.22	0.82	0.01	1.79	up
1672	Zm00001d019387	0.7	2.08	0.01	1.45	up
1673	Zm00001d029455	10.78	26.73	0.01	1.23	up
1674	Zm00001d029251	9.21	23.34	0.01	1.28	up
1675	Zm00001d022574	0.43	2.02	0.01	2.08	up
1676	Zm00001d052351	1.53	5.87	0.01	1.85	up
1677	Zm00001d043155	0.3	1.31	0.01	1.9	up
1678	Zea_mays_newGene_2263	0.97	3.7	0.01	1.89	up
1679	Zm00001d030061	2.65	6.48	0.01	1.15	up
1680	Zm00001d043356	12	29.62	0.01	1.12	up
1681	Zm00001d047762	1.59	3.51	0.01	1.18	up
1682	Zea_mays_newGene_21348	0.05	0.49	0.01	2.6	up
1683	Zm00001d009407	16.26	44.15	0.01	1.33	up
1684	Zm00001d022608	16.2	47.74	0.01	1.52	up
1685	Zm00001d042706	1.1	3.33	0.01	1.54	up
1686	Zm00001d035589	0.4	1.3	0.01	1.82	up
1687	Zm00001d029272	10.82	29.62	0.01	1.1	up
1688	Zm00001d048622	5.01	22.71	0.01	2.05	up
1689	Zm00001d008198	1.58	5.26	0.01	1.62	up
1690	Zm00001d034740	6.21	15.47	0.01	1.21	up
1691	Zm00001d021025	10.69	29.19	0.01	1.34	up
1692	Zm00001d033150	168.27	404.89	0.01	1.18	up
1693	Zm00001d045213	1.35	3.72	0.01	1.44	up
1694	Zea_mays_newGene_18883	3.21	9.36	0.01	1.44	up
1695	Zm00001d027593	5.73	17.74	0.01	1.6	up
1696	Zm00001d044630	1.19	3.77	0.01	1.37	up
1697	Zm00001d040084	4.08	9.81	0.01	1.19	up
1698	Zm00001d005910	10.07	27.81	0.01	1.34	up
1699	Zm00001d045205	38.87	89.56	0.01	1.12	up
1700	Zm00001d013781	19.45	53.53	0.01	1.35	up
1701	Zm00001d003423	0.26	1.13	0.01	2.06	up
1702	Zm00001d045519	2.54	7.67	0.01	1.44	up
1703	Zm00001d001850	0.16	0.67	0.01	1.95	up
1704	Zm00001d040191	22.17	51.44	0.01	1.19	up
1705	Zm00001d018946	5.32	12.56	0.01	1.15	up
1706	Zea_mays_newGene_26119	1.46	5.07	0.01	1.67	up
1707	Zm00001d039384	1.41	4.39	0.01	1.61	up
1708	Zm00001d053613	10.4	22.64	0.01	1.05	up
1709	Zm00001d033602	13.33	30.19	0.01	1.18	up
1710	Zm00001d026305	1.38	3.46	0.01	1.2	up
1711	Zm00001d017700	1.05	3.26	0.01	1.53	up
1712	Zm00001d015270	0.39	1.37	0.01	1.68	up
1713	Zm00001d028173	5.95	12.56	0.01	1.08	up
1714	Zm00001d025795	0.35	1.47	0.01	1.86	up
1715	Zm00001d046281	3.89	14.4	0.01	1.74	up
1716	Zm00001d018718	3.71	8.95	0.01	1.18	up
1717	Zm00001d014759	4.34	10.05	0.01	1.12	up
1718	Zm00001d027544	7.79	18.58	0.01	1.17	up
1719	Zm00001d039879	6.9	15.84	0.01	1.11	up
1720	Zea_mays_newGene_4565	0.19	0.81	0.01	1.73	up
1721	Zm00001d053260	0.2	1.58	0.01	2.8	up
1722	Zm00001d022006	0.31	1.99	0.01	2.62	up
1723	Zm00001d003003	0.61	2.4	0.01	1.82	up
1724	Zm00001d047499	0.8	3.32	0.01	2.01	up
1725	Zm00001d009415	2.09	7.84	0.01	1.86	up
1726	Zm00001d036091	3.34	8.57	0.01	1.26	up
1727	Zm00001d029448	26.18	59.9	0.01	1.12	up
1728	Zm00001d044443	0.57	1.96	0.01	1.66	up
1729	Zm00001d014019	18.37	41.16	0.01	1.08	up
1730	Zm00001d051448	0.65	2.4	0.01	1.83	up
1731	Zm00001d013699	5.73	13.11	0.01	1.09	up
1732	Zm00001d052930	21.53	43.65	0.01	1.1	up
1733	Zm00001d052715	0.94	2.69	0.01	1.46	up
1734	Zm00001d028161	1.91	5.85	0.01	1.52	up
1735	Zm00001d042166	4.51	9.78	0.01	1.14	up
1736	Zea_mays_newGene_5551	0.42	0.73	0.01	2.12	up
1737	Zm00001d033180	7.16	25.03	0.01	1.65	up
1738	Zm00001d013173	2.74	7.56	0.01	1.36	up
1739	Zm00001d049867	24.46	53.31	0.01	1.06	up
1740	Zm00001d028368	0.77	3.37	0.01	1.99	up
1741	Zm00001d004331	33.13	85.22	0.01	1.3	up
1742	Zm00001d034640	4.18	8.61	0.01	1.04	up
1743	Zm00001d005935	8.18	19.89	0.01	1.18	up
1744	Zm00001d048137	0.32	1.39	0.01	2.06	up
1745	Zm00001d034319	2.65	7.05	0.01	1.35	up
1746	Zm00001d021385	14.99	42.66	0.01	1.39	up
1747	Zm00001d016374	1.65	4.2	0.01	1.26	up
1748	Zm00001d052218	2.52	5.54	0.01	1.05	up
1749	Zea_mays_newGene_19443	0.69	2.51	0.01	1.54	up
1750	Zm00001d046745	0.96	4.47	0.01	2.2	up
1751	Zm00001d041192	24.55	55.54	0.01	1.12	up
1752	Zm00001d042979	0.9	2.35	0.01	1.4	up
1753	Zm00001d003306	125.23	324.68	0.01	1.27	up
1754	Zm00001d047971	1.53	5.69	0.01	1.77	up
1755	Zm00001d021442	3.1	8.61	0.01	1.44	up
1756	Zm00001d012791	0.39	1.71	0.01	1.98	up
1757	Zm00001d003513	32.92	116.47	0.01	1.7	up
1758	Zm00001d013362	6.34	14.45	0.01	1.12	up
1759	Zm00001d014159	2.25	5.34	0.01	1.07	up
1760	Zm00001d013406	86.89	318.09	0.01	1.74	up
1761	Zea_mays_newGene_27478	0.5	1.63	0.01	1.58	up
1762	Zm00001d023797	3.29	8.13	0.01	1.27	up
1763	Zm00001d048434	0.05	0.7	0.01	3.73	up
1764	Zm00001d048512	1.06	2.45	0.01	1.17	up
1765	Zm00001d018405	3.41	7.75	0.01	1.17	up
1766	Zm00001d002890	1.06	3.62	0.01	1.68	up
1767	Zm00001d042802	0.28	0.87	0.01	1.63	up
1768	Zm00001d038718	16.62	52.34	0.01	1.57	up
1769	Zea_mays_newGene_27441	0.65	4.25	0.01	1.9	up
1770	Zm00001d016898	5.75	13.24	0.01	1.11	up
1771	Zm00001d023918	6.69	14.98	0.01	1.11	up
1772	Zm00001d044418	0.37	1.13	0.01	1.5	up
1773	Zm00001d036361	1.88	4.73	0.01	1.2	up
1774	Zm00001d044589	2.3	7.49	0.01	1.66	up
1775	Zm00001d032229	50.55	120.77	0.01	1.13	up
1776	Zm00001d008911	18.95	49.44	0.01	1.27	up
1777	Zm00001d026498	3.11	11.67	0.01	1.77	up
1778	Zm00001d000116	19.23	43	0.01	1.15	up
1779	Zm00001d031437	2	4.77	0.01	1.18	up
1780	Zm00001d017208	0.64	2.84	0.01	2.08	up
1781	Zm00001d031059	12.96	29.96	0.01	1.12	up
1782	Zm00001d049042	6.25	14.11	0.01	1.12	up
1783	Zm00001d022625	0.74	2.38	0.01	1.33	up
1784	Zm00001d033635	2.39	6.83	0.01	1.45	up
1785	Zm00001d012244	6.73	15.13	0.01	1.07	up
1786	Zm00001d044931	6.95	14.57	0.01	1.02	up
1787	Zm00001d031248	1.14	3.39	0.01	1.51	up
1788	Zm00001d004389	0.61	2.81	0.01	2.19	up
1789	Zm00001d000093	0.45	1.5	0.01	1.65	up
1790	Zm00001d005951	35.17	91.39	0.01	1.32	up
1791	Zm00001d009719	3.16	7.45	0.01	1.16	up
1792	Zm00001d021624	3.42	7.87	0.01	1.15	up
1793	Zm00001d031286	1.52	6.48	0.01	2.07	up
1794	Zm00001d047743	156.87	395.5	0.01	1.23	up
1795	Zm00001d014665	0.6	2	0.01	1.42	up
1796	Zm00001d024858	2.19	5.34	0.01	1.22	up
1797	Zm00001d033750	4.1	9.29	0.01	1.1	up
1798	Zm00001d034383	0.94	2.48	0.01	1.34	up
1799	Zm00001d014152	0.19	0.66	0.01	1.61	up
1800	Zea_mays_newGene_2468	11.82	25.41	0.01	1.04	up
1801	Zm00001d026010	5.34	11.57	0.01	1.38	up
1802	Zm00001d014919	105.1	244.96	0.01	1.1	up
1803	Zm00001d044417	3.8	9.55	0.01	1.27	up
1804	Zm00001d029447	4.98	14.98	0.01	1.47	up
1805	Zm00001d039361	2.09	5	0.01	1.16	up
1806	Zm00001d028783	1.14	3.63	0.01	1.33	up
1807	Zm00001d005826	4.27	9.47	0.01	1.05	up
1808	Zm00001d045160	21.21	49.02	0.02	1.1	up
1809	Zm00001d050872	1.14	4.38	0.02	1.81	up
1810	Zm00001d007185	2.83	7.43	0.02	1.35	up
1811	Zm00001d033836	11.13	23.97	0.02	1.02	up
1812	Zm00001d040545	6.35	15.05	0.02	1.16	up
1813	Zm00001d043160	2.21	5.05	0.02	1.15	up
1814	Zea_mays_newGene_18093	5.56	16.68	0.02	1.07	up
1815	Zea_mays_newGene_25520	2.35	7.78	0.02	1.7	up
1816	Zm00001d035960	2.91	6.24	0.02	1.03	up
1817	Zm00001d016365	10.34	23.02	0.02	1.07	up
1818	Zm00001d022144	1.05	3.48	0.02	1.61	up
1819	Zm00001d006193	79.15	216.94	0.02	1.33	up
1820	Zm00001d044584	5.22	12.16	0.02	1.17	up
1821	Zm00001d053452	19.62	44.36	0.02	1.16	up
1822	Zm00001d047747	1.99	4.91	0.02	1.18	up
1823	Zm00001d033247	2.77	6.28	0.02	1.12	up
1824	Zm00001d052213	1.16	3.25	0.02	1.43	up
1825	Zm00001d020673	1.2	7.01	0.02	2.4	up
1826	Zm00001d016662	10.7	24.75	0.02	1.09	up
1827	Zm00001d037658	0.78	2.18	0.02	1.43	up
1828	Zm00001d014495	0.41	2.12	0.02	2.21	up
1829	Zm00001d022115	9.14	20.1	0.02	1.05	up
1830	Zm00001d045159	10.42	24.23	0.02	1.04	up
1831	Zm00001d021991	3.81	8.91	0.02	1.1	up
1832	Zm00001d017205	6.19	14.59	0.02	1.07	up
1833	Zm00001d026311	1.76	4.42	0.02	1.27	up
1834	Zm00001d049766	2.58	6.18	0.02	1.18	up
1835	Zm00001d012851	1.84	4.86	0.02	1.28	up
1836	Zm00001d009549	1.42	3.85	0.02	1.24	up
1837	Zm00001d018961	1.31	3.51	0.02	1.37	up
1838	Zm00001d021704	4.32	13.15	0.02	1.1	up
1839	Zm00001d039437	15.75	39.41	0.02	1.3	up
1840	Zm00001d020556	36.45	83.67	0.02	1.11	up
1841	Zm00001d042479	1.68	4.15	0.02	1.23	up
1842	Zm00001d019411	0.61	2.38	0.02	1.82	up
1843	Zm00001d009714	15.09	33.37	0.02	1.06	up
1844	Zm00001d013489	1.81	6.25	0.02	1.67	up
1845	Zm00001d050123	6.23	13.25	0.02	1	up
1846	Zea_mays_newGene_21422	0.16	0.85	0.02	2.27	up
1847	Zea_mays_newGene_10944	0.2	0.72	0.02	1.78	up
1848	Zm00001d018523	20.21	50.05	0.02	1.21	up
1849	Zm00001d050132	0.39	1.12	0.02	1.44	up
1850	Zm00001d033467	5.48	13.16	0.02	1.16	up
1851	Zm00001d002485	2.1	5.02	0.02	1.16	up
1852	Zm00001d020560	3.54	9.68	0.02	1.46	up
1853	Zm00001d053754	2.78	8.73	0.02	1.61	up
1854	Zm00001d033554	18.31	39.08	0.02	1.02	up
1855	Zm00001d034516	7.37	15	0.02	1.06	up
1856	Zm00001d028294	5.71	12.76	0.02	1.07	up
1857	Zm00001d002018	0.2	1.63	0.02	3.03	up
1858	Zm00001d050884	5.48	13.1	0.02	1.14	up
1859	Zm00001d013527	1.71	5.92	0.02	1.69	up
1860	Zm00001d008907	14.29	33.25	0.02	1.12	up
1861	Zm00001d015141	0.74	1.8	0.02	1.23	up
1862	Zm00001d054004	0.39	1.35	0.02	1.74	up
1863	Zm00001d017373	3.59	9.53	0.02	1.18	up
1864	Zm00001d032500	8.35	18.13	0.02	1.03	up
1865	Zm00001d043860	3.05	7.01	0.02	1.07	up
1866	Zm00001d036406	5.96	14.14	0.02	1.2	up
1867	Zm00001d038258	1.56	4.91	0.02	1.6	up
1868	Zm00001d041135	4.15	11.26	0.02	1.35	up
1869	Zm00001d022206	6.85	14.69	0.02	1.02	up
1870	Zm00001d026374	2.91	7.07	0.02	1.04	up
1871	Zm00001d023803	1.5	4.38	0.02	1.43	up
1872	Zm00001d033396	0.85	2.41	0.02	1.35	up
1873	Zea_mays_newGene_24217	0.58	1.99	0.02	1.64	up
1874	Zm00001d035050	0.51	1.56	0.02	1.51	up
1875	Zm00001d030267	3.47	9.69	0.02	1.44	up
1876	Zea_mays_newGene_7199	0.98	6.22	0.02	2.57	up
1877	Zm00001d037228	53.11	213.12	0.02	1.88	up
1878	Zm00001d036626	10.95	24.47	0.02	1.07	up
1879	Zm00001d017131	8.99	19.33	0.02	1.01	up
1880	Zm00001d047802	6.94	15.67	0.02	1.07	up
1881	Zm00001d003422	0.38	1.63	0.02	2.09	up
1882	Zm00001d034680	5.59	15.02	0.02	1.33	up
1883	Zm00001d040193	2.76	10.66	0.02	1.05	up
1884	Zm00001d028655	13.36	29.63	0.02	1.05	up
1885	Zm00001d042241	0.78	2.31	0.02	1.49	up
1886	Zm00001d046041	0.6	1.92	0.02	1.56	up
1887	Zm00001d012029	32.39	77.5	0.02	1.2	up
1888	Zm00001d044537	0.37	1.14	0.02	1.52	up
1889	Zm00001d050258	6.54	18.76	0.02	1.21	up
1890	Zm00001d019866	3.69	8.67	0.02	1.19	up
1891	Zm00001d039006	6.89	17.8	0.02	1.33	up
1892	Zm00001d043667	6.95	16.05	0.02	1.16	up
1893	Zm00001d005238	10.31	23.62	0.02	1.03	up
1894	Zm00001d002532	30.6	75	0.02	1.14	up
1895	Zm00001d049282	15.2	40.52	0.02	1.31	up
1896	Zm00001d002737	6.84	14.87	0.02	1.03	up
1897	Zm00001d051950	0.13	0.45	0.02	1.6	up
1898	Zm00001d035145	0.18	0.62	0.02	1.67	up
1899	Zm00001d044831	7.88	16	0.02	1.01	up
1900	Zea_mays_newGene_2924	2.26	6.19	0.02	1.38	up
1901	Zm00001d011879	16.73	39.45	0.02	1.15	up
1902	Zm00001d028625	12.08	27.66	0.02	1.11	up
1903	Zm00001d040651	0.72	2.66	0.02	1.79	up
1904	Zm00001d048442	6.25	13.6	0.02	1.04	up
1905	Zm00001d020006	0.38	1.5	0.02	1.8	up
1906	Zm00001d020744	1.6	4.32	0.02	1.35	up
1907	Zea_mays_newGene_25333	1.21	2.84	0.02	1.02	up
1908	Zm00001d031691	5.07	10.93	0.02	1.07	up
1909	Zm00001d028745	64.95	158.13	0.02	1.22	up
1910	Zm00001d047174	4.4	11.06	0.02	1.25	up
1911	Zm00001d037970	1.15	2.76	0.02	1.15	up
1912	Zm00001d044103	0.78	2.72	0.02	1.58	up
1913	Zm00001d042762	3.05	7.2	0.02	1.16	up
1914	Zea_mays_newGene_10572	0.59	1.94	0.02	1.6	up
1915	Zm00001d053160	1.43	6.03	0.02	1.94	up
1916	Zm00001d014458	15.43	33.67	0.02	1.04	up
1917	Zm00001d042926	0.76	2.68	0.02	1.69	up
1918	Zm00001d027361	9.12	21.51	0.02	1.15	up
1919	Zm00001d007465	0.98	2.59	0.02	1.41	up
1920	Zm00001d034515	0.77	1.98	0.02	1.39	up
1921	Zm00001d019481	9.15	20.72	0.02	1.08	up
1922	Zm00001d015804	3.38	9.34	0.02	1.29	up
1923	Zea_mays_newGene_20190	0.3	0.92	0.02	1.53	up
1924	Zm00001d034616	5.11	11.65	0.02	1.09	up
1925	Zea_mays_newGene_4222	1.07	2.56	0.02	1.25	up
1926	Zm00001d023895	1.38	4.88	0.02	1.43	up
1927	Zm00001d002980	3.85	8.3	0.02	1.05	up
1928	Zm00001d025012	0.41	1.07	0.02	1.27	up
1929	Zm00001d038373	0.09	0.29	0.02	1.67	up
1930	Zm00001d048023	1.3	2.63	0.02	1.15	up
1931	Zm00001d050412	0.61	3.9	0.02	2.65	up
1932	Zm00001d023470	0.83	2.39	0.02	1.47	up
1933	Zm00001d016760	1.32	3.96	0.02	1.53	up
1934	Zm00001d033775	5.99	12.82	0.02	1.04	up
1935	Zm00001d002746	2.57	6.79	0.03	1.32	up
1936	Zm00001d042812	31.64	83.17	0.03	1.29	up
1937	Zm00001d037009	2.1	4.85	0.03	1.13	up
1938	Zm00001d039427	0.55	1.66	0.03	1.49	up
1939	Zm00001d038364	0.91	2.71	0.03	1.6	up
1940	Zm00001d013026	2.53	6.1	0.03	1.3	up
1941	Zm00001d001767	1.04	3.17	0.03	1.57	up
1942	Zm00001d000360	1.71	4.45	0.03	1.31	up
1943	Zm00001d020980	0.76	2.07	0.03	1.35	up
1944	Zm00001d049525	126.86	350.6	0.03	1.37	up
1945	Zm00001d011786	3.08	7.48	0.03	1.21	up
1946	Zm00001d044254	0.49	1.75	0.03	1.59	up
1947	Zm00001d007514	1.91	5.2	0.03	1.35	up
1948	Zm00001d032578	1.45	4.54	0.03	1.62	up
1949	Zm00001d000434	0.82	3.25	0.03	2	up
1950	Zea_mays_newGene_16001	0.93	2.62	0.03	1.56	up
1951	Zea_mays_newGene_22348	1.47	3.54	0.03	1.07	up
1952	Zm00001d008516	1.34	3.51	0.03	1.31	up
1953	Zm00001d002316	9.11	19.88	0.03	1.03	up
1954	Zm00001d014614	15.69	46.34	0.03	1.42	up
1955	Zm00001d006099	0.25	0.68	0.03	1.35	up
1956	Zm00001d014687	0.53	1.19	0.03	1.32	up
1957	Zm00001d007312	2.23	5.44	0.03	1.23	up
1958	Zm00001d004344	88.59	233.67	0.03	1.35	up
1959	Zm00001d003251	1.87	5.4	0.03	1.46	up
1960	Zm00001d052145	1.41	3.68	0.03	1.34	up
1961	Zm00001d026489	8.38	19.05	0.03	1.07	up
1962	Zm00001d012034	2.16	4.99	0.03	1.06	up
1963	Zm00001d042343	2.53	5.92	0.03	1.13	up
1964	Zm00001d005090	6.42	12.87	0.03	1.03	up
1965	Zm00001d037382	1.39	4.89	0.03	1.68	up
1966	Zm00001d017371	1.63	3.48	0.03	1.1	up
1967	Zm00001d028473	0.14	1.2	0.03	3.12	up
1968	Zm00001d011474	27.21	72.28	0.03	1.31	up
1969	Zm00001d041439	1.28	5.93	0.03	2.06	up
1970	Zm00001d050484	0.25	0.95	0.03	1.67	up
1971	Zm00001d051001	8.93	19.45	0.03	1.05	up
1972	Zm00001d039965	12.13	25.56	0.03	1.02	up
1973	Zm00001d027966	7.62	17.37	0.03	1.14	up
1974	Zm00001d017049	3.09	7.08	0.03	1.08	up
1975	Zm00001d044614	6.69	15.45	0.03	1.03	up
1976	Zm00001d002172	0.83	2.04	0.03	1.24	up
1977	Zm00001d041489	0.37	0.92	0.03	1.47	up
1978	Zm00001d005818	8.31	20.64	0.03	1.28	up
1979	Zm00001d035443	27.88	73.52	0.03	1.28	up
1980	Zm00001d012710	2.09	5.54	0.03	1.29	up
1981	Zm00001d027504	0.19	0.51	0.03	1.38	up
1982	Zm00001d012088	406.06	2450.28	0.03	2.45	up
1983	Zm00001d006494	1.57	4.63	0.03	1.55	up
1984	Zea_mays_newGene_27496	0.17	0.7	0.03	1.9	up
1985	Zm00001d006760	193.82	402.66	0.03	1	up
1986	Zm00001d048440	0.23	1.12	0.03	1.9	up
1987	Zea_mays_newGene_2944	1.89	3.95	0.03	1.09	up
1988	Zm00001d010702	22.08	56.06	0.03	1.23	up
1989	Zm00001d044951	0.68	3.65	0.03	2.28	up
1990	Zm00001d008294	1.31	4.29	0.03	1.29	up
1991	Zm00001d017767	27.1	59.69	0.03	1.05	up
1992	Zm00001d006844	23.58	50.52	0.03	1.02	up
1993	Zm00001d002562	3.31	7.63	0.03	1.12	up
1994	Zea_mays_newGene_19085	4.47	10.92	0.03	1.23	up
1995	Zm00001d012035	1.38	3.89	0.03	1.38	up
1996	Zm00001d024204	1.54	4.22	0.03	1.33	up
1997	Zm00001d025819	10.58	22.86	0.03	1.06	up
1998	Zm00001d026139	2.5	8.58	0.03	1.72	up
[truncated: 106 more rows]
