# Supplementary material for: Integrated IBD Analysis, GWAS Analysis and Transcriptome Analysis to Identify the Candidate Genes for White Spot Disease in Maize
Source: Int J Mol Sci. 2023 Jun 11;24(12):10005. doi: 10.3390/ijms241210005 (PMC10298249; doi:10.3390/ijms241210005)
Supplement: Supplementary file 1 [file ijms-24-10005-s001.zip › Table S8 The downregulated DEGs between B73 and QR273.xlsx]

## Sheet: Sheet1
Table S8 The downregulated DEGs between B73 and QR273
NO.	ID	B73	QR273	FDR	Log2FC	Regulated
1	Zm00001d011253	59.24	0	0	-15.76	down
2	Zm00001d051093	109.5	0.01	0	-14.08	down
3	Zea_mays_newGene_24492	20.92	0	0	-15.11	down
4	Zea_mays_newGene_24607	15.45	0	0	-15.06	down
5	Zm00001d025507	26.4	0	0	-14.52	down
6	Zm00001d052011	46.12	0	0	-15.61	down
7	Zm00001d005030	26.84	0	0	-14.48	down
8	Zea_mays_newGene_17751	18.56	0	0	-14.17	down
9	Zea_mays_newGene_5100	9.39	0	0	-14.82	down
10	Zea_mays_newGene_19128	12.45	0	0	-12.37	down
11	Zm00001d013511	17.71	0	0	-14.1	down
12	Zm00001d011604	22.05	0	0	-14.85	down
13	Zm00001d005779	14.8	0	0	-14.69	down
14	Zm00001d000452	20.74	0.01	0	-11.63	down
15	Zea_mays_newGene_3863	26.22	0	0	-14.02	down
16	Zm00001d033948	18.88	0	0	-11.32	down
17	Zm00001d043649	18.22	0	0	-11.41	down
18	Zm00001d028100	7.31	0	0	-13.57	down
19	Zm00001d023724	15.58	0	0	-13.84	down
20	Zm00001d016080	20.47	0	0	-14.28	down
21	Zm00001d021770	14.35	0	0	-14.5	down
22	Zea_mays_newGene_17960	15.61	0	0	-11.46	down
23	Zm00001d013831	34.62	0.01	0	-11.43	down
24	Zm00001d033657	9.9	0	0	-10.73	down
25	Zm00001d050346	52.66	0.02	0	-11.01	down
26	Zm00001d002937	18.59	0	0	-11.41	down
27	Zea_mays_newGene_21014	32.85	0	0	-13.55	down
28	Zm00001d033393	12.76	0	0	-13.65	down
29	Zm00001d037507	33.09	0.02	0	-10.59	down
30	Zea_mays_newGene_3608	15.09	0	0	-13.75	down
31	Zm00001d018746	8.34	0	0	-13.59	down
32	Zea_mays_newGene_7326	19.45	0	0	-14.16	down
33	Zea_mays_newGene_1462	34.33	0	0	-13.56	down
34	Zm00001d026567	11.33	0	0	-13.39	down
35	Zea_mays_newGene_6025	8.15	0	0	-13.47	down
36	Zea_mays_newGene_16336	11.12	0	0	-11.01	down
37	Zea_mays_newGene_5507	15.36	0	0	-13.83	down
38	Zm00001d032220	8.74	0	0	-13.75	down
39	Zea_mays_newGene_22265	8.97	0	0	-13.37	down
40	Zm00001d036825	12.53	0	0	-10.79	down
41	Zm00001d013857	28.15	0	0	-12.35	down
42	Zm00001d021528	41.29	0.01	0	-12.02	down
43	Zm00001d043484	6.57	0	0	-13.35	down
44	Zea_mays_newGene_12932	22.09	0	0	-13.16	down
45	Zea_mays_newGene_5989	25.07	0	0	-14.17	down
46	Zm00001d033385	49.6	0.04	0	-10.39	down
47	Zm00001d020943	8.87	0	0	-10.12	down
48	Zea_mays_newGene_2362	13.8	0	0	-11.41	down
49	Zm00001d008303	5.72	0	0	-13.24	down
50	Zea_mays_newGene_24693	6.04	0	0	-13.62	down
51	Zm00001d036420	6.17	0	0	-12.94	down
52	Zm00001d017935	18.56	0.02	0	-9.85	down
53	Zm00001d031159	25.39	0	0	-14.7	down
54	Zm00001d008856	12.57	0	0	-12.93	down
55	Zm00001d011436	37.75	0	0	-14.9	down
56	Zm00001d039417	7.08	0.01	0	-9.13	down
57	Zea_mays_newGene_4454	15.86	0	0	-14.51	down
58	Zm00001d029778	40.19	0	0	-13.42	down
59	Zea_mays_newGene_18786	6.63	0	0	-12.85	down
60	Zm00001d026222	29.75	0	0	-15.57	down
61	Zm00001d032375	7.29	0	0	-13.14	down
62	Zm00001d030867	15.68	0	0	-13.18	down
63	Zm00001d028140	7.97	0	0	-13.2	down
64	Zm00001d035409	35.87	0.02	0	-10.24	down
65	Zm00001d008951	18.01	0	0	-12.77	down
66	Zm00001d038780	68.48	0.29	0	-7.97	down
67	Zm00001d032016	15.6	0	0	-12.34	down
68	Zm00001d011931	9.38	0	0	-12.84	down
69	Zea_mays_newGene_2441	19.85	0	0	-12.45	down
70	Zm00001d038582	20.28	0.02	0	-10.58	down
71	Zea_mays_newGene_2290	6.58	0	0	-12.83	down
72	Zm00001d019111	9.25	0	0	-12.68	down
73	Zea_mays_newGene_9018	6.41	0.01	0	-9.55	down
74	Zm00001d049061	96.39	0.36	0	-8.01	down
75	Zm00001d042795	8.86	0	0	-12.91	down
76	Zm00001d012745	8.4	0	0	-12.6	down
77	Zm00001d044740	5.09	0	0	-12.78	down
78	Zm00001d013914	37.95	0.05	0	-9.49	down
79	Zea_mays_newGene_15428	13.43	0	0	-13.41	down
80	Zm00001d020140	9.7	0	0	-13.16	down
81	Zea_mays_newGene_11401	15.12	0	0	-11.34	down
82	Zm00001d014347	9.41	0	0	-12.55	down
83	Zea_mays_newGene_10014	12.42	0	0	-13.69	down
84	Zea_mays_newGene_347	14.01	0	0	-12.82	down
85	Zea_mays_newGene_9126	4.77	0	0	-14.01	down
86	Zea_mays_newGene_22457	43.51	0.05	0	-9.32	down
87	Zea_mays_newGene_18254	15.59	0.12	0	-7.13	down
88	Zm00001d030902	42.01	0	0	-14.17	down
89	Zm00001d043982	29.78	0.01	0	-10.17	down
90	Zea_mays_newGene_29235	5.66	0	0	-12.88	down
91	Zm00001d009676	4.37	0	0	-12.65	down
92	Zea_mays_newGene_24543	32.31	0.01	0	-11.3	down
93	Zm00001d002875	5.39	0	0	-12.55	down
94	Zm00001d032808	4.04	0	0	-12.53	down
95	Zm00001d025524	8.26	0	0	-13.02	down
96	Zea_mays_newGene_14059	19.54	0.13	0	-7.11	down
97	Zm00001d040368	31.43	0.16	0	-6.74	down
98	Zea_mays_newGene_17627	5.49	0	0	-10.41	down
99	Zm00001d034157	19.97	0.03	0	-9.1	down
100	Zea_mays_newGene_29279	12.6	0	0	-12.51	down
101	Zm00001d020471	16.2	0.09	0	-7.32	down
102	Zea_mays_newGene_24159	3.62	0	0	-12.38	down
103	Zm00001d022361	9.8	0	0	-12.41	down
104	Zm00001d032528	10.78	0.01	0	-10.19	down
105	Zm00001d012797	16.1	0.05	0	-8.26	down
106	Zea_mays_newGene_28129	7.08	0	0	-12.74	down
107	Zm00001d034772	15.2	0.09	0	-6.54	down
108	Zea_mays_newGene_28309	34.52	0.03	0	-10.02	down
109	Zm00001d021946	56.62	0.61	0	-6.61	down
110	Zea_mays_newGene_3387	2.77	0	0	-12.41	down
111	Zm00001d041649	5.11	0	0	-12.43	down
112	Zm00001d052507	10.63	0	0	-12.33	down
113	Zea_mays_newGene_17412	9.35	0	0	-13.09	down
114	Zea_mays_newGene_15654	6.63	0	0	-12.33	down
115	Zm00001d028574	47.26	0.62	0	-6.32	down
116	Zm00001d023552	17.16	0	0	-12.35	down
117	Zm00001d038035	8.56	0	0	-12.36	down
118	Zea_mays_newGene_11379	5.93	0	0	-12.38	down
119	Zm00001d003048	36.42	0.21	0	-7.52	down
120	Zm00001d019253	16.06	0	0	-12.36	down
121	Zm00001d015497	14.02	0.1	0	-6.56	down
122	Zm00001d045460	238.03	3.61	0	-6.1	down
123	Zm00001d011075	12.46	0.01	0	-9.28	down
124	Zm00001d034642	145.59	2.22	0	-6.1	down
125	Zm00001d032606	6.67	0	0	-12.83	down
126	Zm00001d038383	3.13	0	0	-12.2	down
127	Zea_mays_newGene_2734	9.13	0	0	-12.18	down
128	Zm00001d012794	6.88	0	0	-12.3	down
129	Zea_mays_newGene_20891	8.4	0.01	0	-9.24	down
130	Zm00001d032131	11.25	0	0	-12.4	down
131	Zea_mays_newGene_21041	4.16	0	0	-12.16	down
132	Zm00001d023342	5.66	0	0	-12.15	down
133	Zea_mays_newGene_11407	2.65	0	0	-12.36	down
134	Zm00001d022321	5	0	0	-12.14	down
135	Zm00001d028748	2.61	0	0	-12.38	down
136	Zm00001d032102	54.39	0.56	0	-6.65	down
137	Zm00001d012743	4.36	0	0	-12.23	down
138	Zm00001d005952	11.67	0	0	-12.25	down
139	Zm00001d002307	10.63	0	0	-12.25	down
140	Zm00001d029756	25.27	0.02	0	-9.79	down
141	Zm00001d025931	5.58	0	0	-12.09	down
142	Zm00001d022035	20.25	0.01	0	-10.14	down
143	Zea_mays_newGene_7354	6.7	0	0	-12.07	down
144	Zm00001d037870	4.58	0	0	-12.12	down
145	Zea_mays_newGene_10331	4.41	0	0	-12.18	down
146	Zm00001d029646	2.77	0	0	-12.14	down
147	Zea_mays_newGene_17149	8.79	0	0	-12.47	down
148	Zm00001d013678	14.05	0.03	0	-8.76	down
149	Zm00001d002312	3.2	0	0	-12.1	down
150	Zea_mays_newGene_13075	3.97	0	0	-12.03	down
151	Zea_mays_newGene_12836	4.68	0.1	0	-6.02	down
152	Zm00001d017645	75.27	0.88	0	-6.44	down
153	Zm00001d015091	80.58	0.56	0	-7.28	down
154	Zea_mays_newGene_11724	17.44	0.04	0	-8.61	down
155	Zm00001d036726	29.45	0.17	0	-7.43	down
156	Zm00001d026386	9.28	0.08	0	-6.93	down
157	Zm00001d021759	9.22	0	0	-12.02	down
158	Zm00001d048698	7	0	0	-12.1	down
159	Zm00001d047592	7.18	0.02	0	-7.99	down
160	Zm00001d028119	2.39	0	0	-12.08	down
161	Zm00001d012100	17.14	0.22	0	-6.07	down
162	Zea_mays_newGene_3670	5.84	0	0	-13.14	down
163	Zm00001d053283	5.4	0.01	0	-9.15	down
164	Zm00001d028330	12.91	0.17	0	-6.33	down
165	Zm00001d007826	4.12	0	0	-12.02	down
166	Zm00001d009054	6.38	0	0	-12.1	down
167	Zm00001d029476	10.92	0	0	-12.22	down
168	Zea_mays_newGene_1146	9.48	0.02	0	-8.41	down
169	Zm00001d016436	7.46	0	0	-12.26	down
170	Zm00001d031927	9.16	0.02	0	-9.27	down
171	Zm00001d021208	60.42	0.4	0	-7.23	down
172	Zea_mays_newGene_9501	7.68	0	0	-12.06	down
173	Zea_mays_newGene_3839	3.13	0.03	0	-8.24	down
174	Zm00001d048316	126.16	1.8	0	-6.18	down
175	Zea_mays_newGene_28836	2.89	0	0	-9.47	down
176	Zm00001d038523	16.65	0	0	-12.05	down
177	Zea_mays_newGene_19393	9.58	0	0	-11.93	down
178	Zm00001d040153	12.79	0	0	-11.85	down
179	Zm00001d047690	14.04	0.07	0	-7.41	down
180	Zm00001d017685	18.2	0.01	0	-10.19	down
181	Zm00001d021247	4.42	0.03	0	-7.14	down
182	Zm00001d015256	5.82	0	0	-11.93	down
183	Zm00001d012323	5.82	0	0	-11.92	down
184	Zea_mays_newGene_28018	4.76	0.02	0	-7.65	down
185	Zea_mays_newGene_10716	8.28	0	0	-12.24	down
186	Zm00001d051460	46.18	0.59	0	-6.29	down
187	Zm00001d031796	60.67	0.34	0	-7.46	down
188	Zm00001d016322	24.46	0.08	0	-8.26	down
189	Zea_mays_newGene_9440	5.99	0	0	-12.07	down
190	Zm00001d024710	6.83	0.04	0	-7.11	down
191	Zm00001d034040	16.02	0.05	0	-8.24	down
192	Zm00001d026164	6.74	0	0	-11.82	down
193	Zm00001d020470	38.84	0.51	0	-6.34	down
194	Zm00001d044518	25.99	0.53	0	-5.67	down
195	Zm00001d038563	23.64	0.39	0	-5.96	down
196	Zm00001d051794	11.65	0	0	-11.77	down
197	Zea_mays_newGene_9688	19.5	0.4	0	-5.54	down
198	Zm00001d013333	53.67	0.58	0	-6.53	down
199	Zm00001d032540	3.15	0.01	0	-8	down
200	Zm00001d043366	12.65	0	0	-11.99	down
201	Zm00001d013503	4.48	0	0	-11.98	down
202	Zm00001d047805	4	0	0	-12.21	down
203	Zm00001d016470	9.26	0	0	-11.97	down
204	Zm00001d032562	6.22	0	0	-11.86	down
205	Zm00001d021844	13.79	0.29	0	-5.35	down
206	Zm00001d048701	2.06	0	0	-11.83	down
207	Zm00001d036575	15.09	0	0	-12.17	down
208	Zea_mays_newGene_7502	4.39	0	0	-11.99	down
209	Zea_mays_newGene_6006	3.84	0	0	-9.31	down
210	Zm00001d008926	19.26	0	0	-11.99	down
211	Zm00001d009328	169.03	0.94	0	-7.57	down
212	Zm00001d015857	7.4	0.08	0	-6.35	down
213	Zm00001d053746	118.6	0.54	0	-7.82	down
214	Zea_mays_newGene_5462	4.35	0	0	-11.83	down
215	Zm00001d010653	11.22	0	0	-11.77	down
216	Zm00001d005892	34.34	0.13	0	-7.93	down
217	Zm00001d047710	5.77	0.02	0	-7.47	down
218	Zm00001d007424	69.43	0.29	0	-7.7	down
219	Zm00001d016719	177.19	1.03	0	-7.49	down
220	Zm00001d000228	22.8	0.39	0	-5.34	down
221	Zea_mays_newGene_8963	3.58	0	0	-11.91	down
222	Zea_mays_newGene_15178	5.1	0	0	-11.7	down
223	Zea_mays_newGene_9567	5.39	0	0	-11.7	down
224	Zm00001d010690	20.24	0.05	0	-8.75	down
225	Zm00001d005583	27.42	0	0	-11.9	down
226	Zea_mays_newGene_28420	6.16	0	0	-11.62	down
227	Zm00001d016101	3.67	0	0	-11.81	down
228	Zea_mays_newGene_24245	2.98	0	0	-9.13	down
229	Zea_mays_newGene_25208	2.78	0	0	-11.72	down
230	Zm00001d006158	14.81	0	0	-12.64	down
231	Zm00001d027834	7.32	0	0	-10.13	down
232	Zm00001d019002	264.9	2.94	0	-6.57	down
233	Zea_mays_newGene_26123	16.08	0.01	0	-10.88	down
234	Zea_mays_newGene_28509	8.19	0	0	-12.02	down
235	Zm00001d008904	3.06	0	0	-11.6	down
236	Zea_mays_newGene_19608	7.1	0.01	0	-9.13	down
237	Zm00001d043540	2.36	0	0	-11.98	down
238	Zea_mays_newGene_2930	3.79	0	0	-11.68	down
239	Zm00001d048031	6.6	0.07	0	-5.75	down
240	Zm00001d008456	5.01	0	0	-11.55	down
241	Zea_mays_newGene_4888	1.92	0	0	-11.56	down
242	Zea_mays_newGene_19325	6.25	0.04	0	-6.96	down
243	Zm00001d034810	19.02	0.47	0	-4.86	down
244	Zm00001d016679	3.52	0.01	0	-8.27	down
245	Zm00001d039155	4.17	0	0	-11.72	down
246	Zm00001d001862	71.14	0.39	0	-7.55	down
247	Zea_mays_newGene_24826	8.89	0.16	0	-5.66	down
248	Zm00001d007853	2.18	0	0	-11.55	down
249	Zm00001d044043	26.37	0.32	0	-6.37	down
250	Zea_mays_newGene_1939	5.67	0	0	-11.54	down
251	Zm00001d013506	26.54	0.58	0	-5.62	down
252	Zm00001d007932	3.2	0	0	-11.53	down
253	Zm00001d047951	50.06	1.28	0	-5.58	down
254	Zea_mays_newGene_28928	2.9	0	0	-11.53	down
255	Zm00001d048487	12.8	0.18	0	-6.25	down
256	Zea_mays_newGene_19163	4.43	0	0	-11.86	down
257	Zea_mays_newGene_561	8.98	0	0	-11.64	down
258	Zm00001d040067	26.32	0.78	0	-5.15	down
259	Zm00001d049023	2.94	0	0	-11.85	down
260	Zm00001d004343	6.35	0	0	-11.99	down
261	Zea_mays_newGene_18082	18.73	0.27	0	-5.7	down
262	Zm00001d022000	6.89	0.05	0	-6.67	down
263	Zea_mays_newGene_17455	3.08	0	0	-10	down
264	Zm00001d013638	47.81	0.65	0	-6.25	down
265	Zea_mays_newGene_8371	4.33	0	0	-11.52	down
266	Zm00001d037417	18.29	0.63	0	-4.86	down
267	Zm00001d022461	14.91	0.03	0	-8.8	down
268	Zm00001d027899	25.84	0.13	0	-7.39	down
269	Zea_mays_newGene_6001	4.69	0	0	-11.48	down
270	Zm00001d044494	8.44	0.07	0	-6.41	down
271	Zea_mays_newGene_7339	2.19	0	0	-11.6	down
272	Zm00001d020883	11.26	0	0	-11.75	down
273	Zm00001d022451	59.42	1.75	0	-5.16	down
274	Zm00001d017306	4.75	0	0	-11.47	down
275	Zm00001d016912	5.8	0	0	-11.67	down
276	Zm00001d037632	156.7	5	0	-5.04	down
277	Zea_mays_newGene_7399	5.85	0.01	0	-8.56	down
278	Zea_mays_newGene_3894	9.66	0	0	-11.4	down
279	Zea_mays_newGene_21196	7.73	0	0	-12.21	down
280	Zea_mays_newGene_12626	7.81	0	0	-11.85	down
281	Zea_mays_newGene_20969	5.09	0	0	-12.15	down
282	Zm00001d046476	3.11	0	0	-11.55	down
283	Zm00001d034041	22.06	0.07	0	-8.13	down
284	Zea_mays_newGene_3962	5.16	0	0	-11.48	down
285	Zm00001d026662	562.3	13.11	0	-5.5	down
286	Zm00001d018122	23.69	0.16	0	-7.09	down
287	Zm00001d033957	33.49	1.52	0	-5.08	down
288	Zm00001d013429	3.88	0	0	-11.61	down
289	Zea_mays_newGene_12491	5.04	0	0	-11.79	down
290	Zm00001d035570	16.56	0.28	0	-5.38	down
291	Zm00001d049109	6.78	0	0	-11.46	down
292	Zm00001d003445	9.84	0	0	-11.45	down
293	Zea_mays_newGene_26383	19.86	0	0	-13.49	down
294	Zea_mays_newGene_12428	2.21	0	0	-11.82	down
295	Zm00001d041300	13.4	0	0	-11.33	down
296	Zm00001d021205	31.21	0.1	0	-8.1	down
297	Zea_mays_newGene_651	6.06	0	0	-11.37	down
298	Zm00001d044366	4.5	0	0	-11.75	down
299	Zea_mays_newGene_13566	1.23	0	0	-12.53	down
300	Zm00001d039495	91.68	0.49	0	-7.54	down
301	Zm00001d049643	21.71	0.67	0	-5.12	down
302	Zea_mays_newGene_9428	1.49	0	0	-11.4	down
303	Zm00001d022435	129.8	3	0	-5.54	down
304	Zm00001d037393	2.26	0	0	-11.32	down
305	Zea_mays_newGene_26002	2.36	0.01	0	-8.22	down
306	Zm00001d007175	59.92	0.49	0	-7	down
307	Zm00001d035306	26.39	0.5	0	-5.69	down
308	Zea_mays_newGene_20966	24.26	0.11	0	-7.71	down
309	Zm00001d038471	118.39	2.55	0	-5.59	down
310	Zea_mays_newGene_18693	10.3	0	0	-12.24	down
311	Zm00001d048226	33.89	0.22	0	-7.26	down
312	Zea_mays_newGene_8907	6.73	0	0	-11.68	down
313	Zm00001d043740	37.27	0.21	0	-7.4	down
314	Zm00001d024612	16.94	0.04	0	-8.45	down
315	Zm00001d001865	28.42	0.74	0	-5.29	down
316	Zm00001d005195	6.73	0.01	0	-8.06	down
317	Zm00001d005664	17.45	0.17	0	-6.67	down
318	Zm00001d027758	3.15	0	0	-11.27	down
319	Zea_mays_newGene_24518	2.72	0	0	-11.32	down
320	Zm00001d027434	9.99	0.14	0	-6.16	down
321	Zea_mays_newGene_24632	7.26	0.04	0	-7.34	down
322	Zm00001d047664	58.42	0.87	0	-6.13	down
323	Zea_mays_newGene_13845	3.74	0	0	-12.42	down
324	Zm00001d030034	4.98	0	0	-11.37	down
325	Zea_mays_newGene_2534	23.18	0.53	0	-5.68	down
326	Zm00001d007450	11.36	0	0	-11.35	down
327	Zm00001d032139	3.75	0	0	-11.2	down
328	Zm00001d008595	7.74	0.05	0	-7.07	down
329	Zm00001d014491	499.61	3.82	0	-7.06	down
330	Zea_mays_newGene_2470	2.75	0	0	-11.24	down
331	Zm00001d003128	2.76	0	0	-11.18	down
332	Zea_mays_newGene_13701	4.56	0	0	-11.4	down
333	Zea_mays_newGene_17213	9.66	0	0	-11.58	down
334	Zm00001d015445	3.46	0	0	-11.16	down
335	Zea_mays_newGene_8521	3.63	0	0	-11.24	down
336	Zm00001d048606	19.12	0.74	0	-4.75	down
337	Zea_mays_newGene_21023	8.62	0	0	-11.51	down
338	Zea_mays_newGene_23116	3.82	0	0	-11.21	down
339	Zea_mays_newGene_18731	1.13	0	0	-11.14	down
340	Zm00001d009985	83.08	2.63	0	-5.03	down
341	Zea_mays_newGene_22260	4.89	0	0	-11.22	down
342	Zm00001d029028	167.91	6.71	0	-4.71	down
343	Zm00001d031518	12.65	0.28	0	-4.98	down
344	Zm00001d010482	11.48	0.02	0	-8.7	down
345	Zm00001d039944	76.35	0.98	0	-6.32	down
346	Zm00001d001774	124.81	1.08	0	-6.89	down
347	Zea_mays_newGene_1083	5.25	0	0	-12.82	down
348	Zea_mays_newGene_9799	5.63	0	0	-11.32	down
349	Zea_mays_newGene_370	7.37	0	0	-11.42	down
350	Zm00001d025528	7.06	0.08	0	-6.23	down
351	Zm00001d018046	1.43	0	0	-11.12	down
352	Zm00001d028752	133.22	3.45	0	-5.36	down
353	Zm00001d040032	35.52	0.03	0	-8.73	down
354	Zm00001d006330	67.16	2.3	0	-4.96	down
355	Zea_mays_newGene_4727	7.44	0	0	-11.25	down
356	Zm00001d042811	47.56	1.24	0	-5.34	down
357	Zea_mays_newGene_18983	8.33	0	0	-11.48	down
358	Zm00001d009727	3.56	0.01	0	-8.38	down
359	Zea_mays_newGene_10601	11.51	0.05	0	-7.17	down
360	Zm00001d012321	54.13	0.34	0	-7.32	down
361	Zm00001d048502	3.5	0	0	-11.06	down
362	Zm00001d018819	6.31	0.04	0	-7.33	down
363	Zea_mays_newGene_5850	19.93	0.53	0	-4.69	down
364	Zm00001d048533	261.43	8.82	0	-4.98	down
365	Zm00001d032897	41.79	1.79	0	-4.62	down
366	Zea_mays_newGene_17998	5.79	0	0	-10.99	down
367	Zm00001d039110	49.09	2.16	0	-4.59	down
368	Zea_mays_newGene_13245	11.39	0	0	-11.52	down
369	Zm00001d013557	5.66	0	0	-11.11	down
370	Zea_mays_newGene_24035	23.57	1.2	0	-7.27	down
371	Zm00001d038023	57.07	2.12	0	-4.83	down
372	Zea_mays_newGene_18027	8.69	0	0	-11.07	down
373	Zm00001d020554	5.5	0	0	-11.15	down
374	Zea_mays_newGene_22147	2.22	0	0	-11.07	down
375	Zea_mays_newGene_24066	8.35	0	0	-11	down
376	Zm00001d043254	6.03	0	0	-11.17	down
377	Zm00001d052878	5.56	0.01	0	-7.85	down
378	Zm00001d023713	494.51	14.95	0	-5.13	down
379	Zm00001d053181	90.33	4.26	0	-4.49	down
380	Zea_mays_newGene_19753	4.21	0	0	-10.96	down
381	Zea_mays_newGene_8878	12.32	0	0	-12.74	down
382	Zm00001d052107	2.49	0	0	-11.24	down
383	Zea_mays_newGene_13714	7.61	0	0	-11.33	down
384	Zea_mays_newGene_10488	0.88	0	0	-10.96	down
385	Zm00001d037002	7.28	0	0	-11.44	down
386	Zm00001d013738	2.12	0	0	-11.14	down
387	Zm00001d014261	1.49	0	0	-10.98	down
388	Zm00001d039150	6.24	0.07	0	-6.41	down
389	Zm00001d052530	21.84	0.26	0	-6.37	down
390	Zm00001d036006	5.04	0	0	-11.03	down
391	Zea_mays_newGene_27591	11.29	0	0	-12.2	down
392	Zea_mays_newGene_4568	2.75	0	0	-10.96	down
393	Zm00001d006521	31.8	1.4	0	-4.67	down
394	Zm00001d025017	3.4	0	0	-10.98	down
395	Zm00001d032090	4.08	0.05	0	-6.18	down
396	Zea_mays_newGene_3712	3.8	0	0	-11.19	down
397	Zm00001d022060	78.36	0.06	0	-10.48	down
398	Zm00001d004620	4.92	0	0	-11.39	down
399	Zm00001d021816	56.2	2.44	0	-4.58	down
400	Zea_mays_newGene_967	4.84	0	0	-11.31	down
401	Zea_mays_newGene_23968	4.44	0	0	-11.91	down
402	Zea_mays_newGene_15481	8.86	0.01	0	-9.02	down
403	Zea_mays_newGene_137	3.9	0	0	-11.13	down
404	Zm00001d022340	3.16	0	0	-11.13	down
405	Zm00001d018257	11.94	0.44	0	-4.72	down
406	Zea_mays_newGene_19959	4.06	0	0	-11.17	down
407	Zm00001d043298	38.84	0.05	0	-9.51	down
408	Zm00001d006939	4.7	0	0	-11	down
409	Zea_mays_newGene_4380	18.88	0.05	0	-8.09	down
410	Zm00001d048839	3.21	0	0	-11.09	down
411	Zm00001d000279	432.36	14.6	0	-4.94	down
412	Zm00001d044092	14.81	0	0	-10.79	down
413	Zm00001d006169	11.7	0.02	0	-9.08	down
414	Zea_mays_newGene_25206	22.83	0.31	0	-6.33	down
415	Zea_mays_newGene_12443	11.07	0.04	0	-7.78	down
416	Zm00001d039546	5.88	0.01	0	-8.2	down
417	Zm00001d020732	50.72	0.34	0	-7.23	down
418	Zea_mays_newGene_2847	7.19	0	0	-10.83	down
419	Zm00001d032120	90.16	0.51	0	-7.46	down
420	Zm00001d035677	24.69	1.16	0	-4.48	down
421	Zea_mays_newGene_25411	1.65	0	0	-10.88	down
422	Zm00001d026200	6.91	0	0	-10.9	down
423	Zm00001d028826	18.24	0.46	0	-5.39	down
424	Zea_mays_newGene_8574	10.49	0.08	0	-6.24	down
425	Zm00001d043159	6.53	0.01	0	-9.19	down
426	Zm00001d008211	9.74	0	0	-10.91	down
427	Zea_mays_newGene_6909	6.84	0.03	0	-7.6	down
428	Zm00001d049377	1.07	0	0	-10.76	down
429	Zea_mays_newGene_23632	5.28	0	0	-11.41	down
430	Zea_mays_newGene_28784	1.65	0	0	-11.06	down
431	Zea_mays_newGene_27871	4.47	0	0	-10.84	down
432	Zm00001d047467	1.72	0	0	-10.72	down
433	Zea_mays_newGene_11691	17.3	0.45	0	-4.45	down
434	Zm00001d038384	6.68	0	0	-10.69	down
435	Zm00001d053888	3.19	0	0	-10.8	down
436	Zea_mays_newGene_3671	5.36	0	0	-11.54	down
437	Zea_mays_newGene_6808	2.21	0	0	-10.81	down
438	Zm00001d020088	1.81	0	0	-10.83	down
439	Zm00001d016705	19.86	0.71	0	-4.83	down
440	Zm00001d030304	14.45	0.07	0	-7.31	down
441	Zm00001d021882	140.79	5.88	0	-4.62	down
442	Zm00001d012605	20.3	0.46	0	-5.54	down
443	Zm00001d011990	4.37	0	0	-10.86	down
444	Zm00001d015515	144.81	6.47	0	-4.55	down
445	Zm00001d044142	19.47	0.16	0	-6.86	down
446	Zm00001d047300	2.3	0	0	-10.65	down
447	Zm00001d024975	2.26	0.01	0	-7.97	down
448	Zm00001d018345	2.25	0.01	0	-7.9	down
449	Zm00001d045459	130.1	4.83	0	-4.84	down
450	Zea_mays_newGene_21747	2.72	0	0	-10.67	down
451	Zm00001d039203	1.52	0	0	-10.66	down
452	Zm00001d007915	53.87	2.93	0	-4.3	down
453	Zm00001d046632	29.94	0.87	0	-5.15	down
454	Zea_mays_newGene_10225	12.05	0.05	0	-7.67	down
455	Zea_mays_newGene_28235	2.67	0	0	-10.7	down
456	Zm00001d051753	3.78	0.05	0	-6.13	down
457	Zm00001d020275	12.87	0.43	0	-4.97	down
458	Zm00001d030370	2.26	0	0	-10.98	down
459	Zea_mays_newGene_10485	3.5	0	0	-10.57	down
460	Zm00001d042887	17.2	0.69	0	-4.7	down
461	Zm00001d007605	1.25	0	0	-10.64	down
462	Zea_mays_newGene_25116	3.49	0	0	-10.82	down
463	Zea_mays_newGene_6669	2.87	0	0	-10.65	down
464	Zea_mays_newGene_8483	4.97	0	0	-10.55	down
465	Zm00001d024005	2.34	0	0	-10.59	down
466	Zm00001d042056	69.13	2.8	0	-4.7	down
467	Zm00001d038585	151.96	3.59	0	-5.47	down
468	Zm00001d050955	8.31	0.19	0	-5.91	down
469	Zea_mays_newGene_19440	4.52	0.06	0	-5.74	down
470	Zm00001d020137	194.44	10.88	0	-4.24	down
471	Zea_mays_newGene_26674	2.45	0	0	-10.54	down
472	Zm00001d003312	10.72	0.08	0	-6.83	down
473	Zm00001d041331	6.9	0	0	-11.02	down
474	Zm00001d024522	82.42	3.26	0	-4.73	down
475	Zea_mays_newGene_18132	3.83	0	0	-10.92	down
476	Zea_mays_newGene_11050	1.92	0	0	-11.05	down
477	Zm00001d043339	24.05	0.93	0	-4.79	down
478	Zm00001d019061	5.19	0.21	0	-4.18	down
479	Zm00001d042214	309.28	9.7	0	-5.07	down
480	Zm00001d016438	25.37	1.37	0	-4.29	down
481	Zm00001d003283	10.4	0.01	0	-10.13	down
482	Zm00001d030952	3.45	0	0	-10.66	down
483	Zea_mays_newGene_4612	2.07	0	0	-10.65	down
484	Zm00001d027242	14.71	0.39	0	-5.13	down
485	Zm00001d011656	19.9	0.3	0	-6	down
486	Zm00001d044300	167.83	6.61	0	-4.72	down
487	Zm00001d026537	4.22	0	0	-10.63	down
488	Zm00001d011873	3.65	0	0	-10.69	down
489	Zm00001d019505	41.56	2.48	0	-4.15	down
490	Zm00001d039073	2.19	0	0	-10.48	down
491	Zm00001d043354	3.98	0.01	0	-7.81	down
492	Zea_mays_newGene_17339	5	0	0	-10.61	down
493	Zea_mays_newGene_20193	8.17	0	0	-10.75	down
494	Zm00001d048263	210.51	3.39	0	-6	down
495	Zm00001d037609	8.88	0.08	0	-6.66	down
496	Zea_mays_newGene_12521	2.41	0.05	0	-5.55	down
497	Zm00001d027988	226.28	7.57	0	-4.96	down
498	Zm00001d002618	45.06	0.19	0	-7.82	down
499	Zm00001d029705	4.82	0.02	0	-7.21	down
500	Zm00001d023336	54.95	0.6	0	-6.51	down
501	Zm00001d028184	3.48	0	0	-10.76	down
502	Zm00001d027606	2.21	0	0	-10.39	down
503	Zea_mays_newGene_22902	2.01	0	0	-10.74	down
504	Zm00001d047973	5.57	0.06	0	-7.29	down
505	Zm00001d013834	138.52	8.36	0	-4.13	down
506	Zm00001d009309	51.6	1.92	0	-4.78	down
507	Zm00001d034497	42.84	3.18	0	-3.94	down
508	Zm00001d003317	17.43	0.07	0	-7.71	down
509	Zm00001d034735	1.19	0	0	-10.47	down
510	Zm00001d043485	3	0	0	-11.04	down
511	Zea_mays_newGene_11987	0.68	0	0	-10.48	down
512	Zea_mays_newGene_2524	0.77	0	0	-10.41	down
513	Zm00001d014769	1.75	0	0	-10.59	down
514	Zm00001d053995	246.01	9.27	0	-4.81	down
515	Zm00001d038477	13.84	0	0	-11.32	down
516	Zm00001d024058	3.33	0	0	-10.57	down
517	Zm00001d007324	7.93	0	0	-10.83	down
518	Zm00001d047732	29.63	1.06	0	-4.89	down
519	Zm00001d040628	3.51	0	0	-10.37	down
520	Zea_mays_newGene_26349	3.01	0	0	-10.46	down
521	Zm00001d005807	37.37	0.85	0	-5.57	down
522	Zm00001d002113	3.83	0.13	0	-4.39	down
523	Zea_mays_newGene_3170	3.85	0	0	-10.39	down
524	Zm00001d049726	4.04	0	0	-10.43	down
525	Zm00001d017085	35.41	2.35	0	-3.97	down
526	Zea_mays_newGene_950	5.42	0	0	-10.69	down
527	Zea_mays_newGene_1463	1.38	0	0	-10.36	down
528	Zea_mays_newGene_15785	3.14	0	0	-10.39	down
529	Zm00001d011165	1.71	0	0	-10.38	down
530	Zm00001d051096	29.38	0.06	0	-9.08	down
531	Zm00001d044922	3.44	0	0	-10.83	down
532	Zea_mays_newGene_26854	3.85	0	0	-10.42	down
533	Zea_mays_newGene_13213	1.78	0	0	-10.32	down
534	Zea_mays_newGene_7964	1.78	0	0	-10.94	down
535	Zm00001d041387	7.58	0.07	0	-6.71	down
536	Zm00001d038712	8.16	0.01	0	-9.31	down
537	Zea_mays_newGene_768	3.53	0	0	-10.25	down
538	Zm00001d038810	27.35	1.51	0	-4.25	down
539	Zm00001d012297	5.67	0	0	-11.15	down
540	Zm00001d040048	15.49	0.12	0	-6.97	down
541	Zea_mays_newGene_3183	4.06	0	0	-10.99	down
542	Zm00001d026191	12.7	0.12	0	-6.73	down
543	Zea_mays_newGene_4820	1.09	0	0	-10.29	down
544	Zm00001d021977	21.03	0.08	0	-7.67	down
545	Zm00001d015212	11.98	0.83	0	-4.19	down
546	Zm00001d032032	4.32	0.17	0	-4.74	down
547	Zea_mays_newGene_17814	1.94	0	0	-10.3	down
548	Zea_mays_newGene_867	4.86	0	0	-11.52	down
549	Zm00001d038266	6.4	0.14	0	-4.59	down
550	Zm00001d036656	1.27	0	0	-10.31	down
551	Zea_mays_newGene_13077	1.85	0	0	-10.44	down
552	Zm00001d007349	14.05	0	0	-11.02	down
553	Zm00001d029707	16.21	0.69	0	-4.6	down
554	Zea_mays_newGene_14675	1.24	0	0	-10.4	down
555	Zea_mays_newGene_20173	9.44	0.66	0	-4.02	down
556	Zea_mays_newGene_7494	7.41	0	0	-12.06	down
557	Zm00001d036755	6.3	0	0	-10.78	down
558	Zea_mays_newGene_22173	2.32	0	0	-10.63	down
559	Zm00001d026096	5.76	0.05	0	-6.89	down
560	Zm00001d020957	69.89	2.03	0	-5.19	down
561	Zm00001d053084	11.58	0.17	0	-5.98	down
562	Zm00001d010576	3.16	0	0	-10.54	down
563	Zm00001d053853	2.53	0	0	-10.62	down
564	Zea_mays_newGene_22498	8.56	0.05	0	-7.28	down
565	Zea_mays_newGene_26132	3.97	0	0	-11.09	down
566	Zm00001d008573	149.63	8.24	0	-4.25	down
567	Zm00001d007921	121.14	0.22	0	-9.14	down
568	Zea_mays_newGene_16103	11.87	0	0	-11.26	down
569	Zm00001d036610	5.66	0.04	0	-7.21	down
570	Zm00001d045047	4.96	0	0	-10.11	down
571	Zm00001d044752	76.82	3.97	0	-4.35	down
572	Zm00001d024713	8.57	0.57	0	-4.06	down
573	Zm00001d049367	4.89	0	0	-11.12	down
574	Zea_mays_newGene_24722	1.51	0	0	-10.44	down
575	Zm00001d029390	2.23	0.01	0	-7.27	down
576	Zea_mays_newGene_29156	2.14	0	0	-10.83	down
577	Zea_mays_newGene_18449	5.63	0	0	-10.52	down
578	Zea_mays_newGene_23379	1.68	0	0	-10.25	down
579	Zm00001d008756	47.28	0.83	0	-5.83	down
580	Zm00001d029371	67.51	1.14	0	-5.98	down
581	Zm00001d030915	263.97	15.83	0	-4.12	down
582	Zm00001d031725	50.34	3.74	0	-3.84	down
583	Zea_mays_newGene_13856	2.96	0	0	-10.3	down
584	Zm00001d016379	202.22	9.21	0	-4.51	down
585	Zea_mays_newGene_3998	2.46	0	0	-11.07	down
586	Zm00001d021681	3.9	0	0	-10.15	down
587	Zm00001d022234	15.47	0.1	0	-7.13	down
588	Zea_mays_newGene_17855	1.51	0	0	-10.25	down
589	Zea_mays_newGene_3469	1.8	0	0	-10.19	down
590	Zm00001d024477	5.26	0	0	-11.53	down
591	Zm00001d017592	12.82	0.05	0	-7.79	down
592	Zm00001d005983	3.85	0	0	-10.25	down
593	Zm00001d052656	4.91	0.03	0	-6.36	down
594	Zm00001d006170	9.07	0.07	0	-6.86	down
595	Zm00001d010725	1.31	0	0	-10.21	down
596	Zm00001d018350	19.29	0.83	0	-4.57	down
597	Zea_mays_newGene_15352	1.19	0	0	-10.05	down
598	Zm00001d039106	33.72	0.09	0	-8.44	down
599	Zm00001d029738	18.79	1.38	0	-3.84	down
600	Zm00001d046574	112.62	7.16	0	-4.01	down
601	Zm00001d018973	204.56	8.62	0	-4.63	down
602	Zea_mays_newGene_12106	4.68	0	0	-10.06	down
603	Zea_mays_newGene_22419	6.86	0.21	0	-4.63	down
604	Zea_mays_newGene_2714	1.67	0	0	-10.21	down
605	Zm00001d045051	32.73	1.4	0	-4.65	down
606	Zm00001d027708	42.99	1.79	0	-4.72	down
607	Zm00001d016331	7.75	0.15	0	-5.6	down
608	Zm00001d009394	2.99	0	0	-10.05	down
609	Zm00001d000027	1.77	0.01	0	-7.28	down
610	Zm00001d004088	4.18	0	0	-10.06	down
611	Zea_mays_newGene_2834	3.69	0.03	0	-6.59	down
612	Zea_mays_newGene_16204	4.82	0.03	0	-7.41	down
613	Zea_mays_newGene_15898	5.78	0	0	-11.28	down
614	Zm00001d020274	4.62	0	0	-9.99	down
615	Zm00001d042097	1.23	0	0	-9.99	down
616	Zm00001d052523	4.42	0.1	0	-5.51	down
617	Zea_mays_newGene_13564	1.96	0	0	-10.48	down
618	Zm00001d044875	6.71	0	0	-10.2	down
619	Zm00001d036016	8.16	0.03	0	-7.87	down
620	Zm00001d010399	98.76	4.01	0	-4.7	down
621	Zm00001d017984	78.77	5.51	0	-3.92	down
622	Zm00001d010619	2.28	0	0	-10.81	down
623	Zm00001d002481	1.43	0	0	-10.31	down
624	Zea_mays_newGene_1359	2.51	0	0	-10.24	down
625	Zm00001d014253	113.48	6.79	0	-4.11	down
626	Zm00001d005246	7.5	0.02	0	-8.56	down
627	Zm00001d000011	0.7	0	0	-8.29	down
628	Zea_mays_newGene_20657	2.04	0	0	-8.26	down
629	Zea_mays_newGene_28007	1.72	0	0	-10.03	down
630	Zm00001d041801	1.97	0	0	-10.11	down
631	Zm00001d021905	17.85	0	0	-11.6	down
632	Zm00001d004138	54.62	0.42	0	-6.83	down
633	Zea_mays_newGene_28072	4.28	0.02	0	-7.18	down
634	Zm00001d051749	10.07	0.5	0	-4.31	down
635	Zea_mays_newGene_27784	1.75	0	0	-9.96	down
636	Zm00001d045523	3.9	0	0	-10.43	down
637	Zea_mays_newGene_8703	0.86	0	0	-10.35	down
638	Zea_mays_newGene_26682	1.45	0	0	-9.97	down
639	Zm00001d033050	91.55	0.94	0	-6.59	down
640	Zea_mays_newGene_7319	1.5	0	0	-10.8	down
641	Zea_mays_newGene_5621	1	0	0	-10.2	down
642	Zea_mays_newGene_12580	5.02	0	0	-10.01	down
643	Zm00001d000293	13.33	0.74	0	-3.81	down
644	Zm00001d005196	6.52	0	0	-10.16	down
645	Zm00001d032561	4.77	0.04	0	-6.33	down
646	Zea_mays_newGene_12728	2.19	0	0	-10.12	down
647	Zm00001d011384	9.24	0	0	-9.93	down
648	Zm00001d034117	3.61	0.07	0	-5.35	down
649	Zea_mays_newGene_18582	2.54	0	0	-11.56	down
650	Zm00001d003635	2.98	0	0	-10.55	down
651	Zea_mays_newGene_8104	2.39	0	0	-10.09	down
652	Zea_mays_newGene_25664	1.46	0	0	-10.76	down
653	Zm00001d012801	1.56	0.01	0	-7.09	down
654	Zea_mays_newGene_2722	2	0	0	-9.99	down
655	Zm00001d015097	4.81	0.04	0	-7.05	down
656	Zm00001d045785	22.91	2.36	0	-3.35	down
657	Zm00001d011076	43.85	3.56	0	-3.71	down
658	Zm00001d022418	21.92	0.55	0	-4.99	down
659	Zea_mays_newGene_24032	1.52	0	0	-10.72	down
660	Zm00001d006033	11.77	1.65	0	-3.9	down
661	Zea_mays_newGene_7513	2.67	0.01	0	-7.57	down
662	Zm00001d025980	3.36	0.22	0	-3.91	down
663	Zm00001d047418	37.96	1.06	0	-5.27	down
664	Zm00001d009588	0.92	0	0	-9.96	down
665	Zea_mays_newGene_677	3.79	0	0	-10.13	down
666	Zea_mays_newGene_16733	2.43	0.03	0	-6.69	down
667	Zm00001d033225	15.2	0.83	0	-4.32	down
668	Zm00001d003249	4.13	0.16	0	-4.73	down
669	Zm00001d002302	2.86	0.01	0	-7.23	down
670	Zea_mays_newGene_11625	1.33	0	0	-9.96	down
671	Zm00001d008462	25.57	0.87	0	-4.97	down
672	Zea_mays_newGene_9975	2.61	0	0	-10.39	down
673	Zea_mays_newGene_12845	1.26	0	0	-10.03	down
674	Zm00001d016435	6.68	0	0	-10.98	down
675	Zm00001d024973	1.04	0	0	-7.5	down
676	Zm00001d011451	71.3	0.76	0	-6.57	down
677	Zea_mays_newGene_13715	4.72	0	0	-9.92	down
678	Zea_mays_newGene_19814	1.48	0	0	-10.31	down
679	Zea_mays_newGene_8584	1.87	0	0	-9.9	down
680	Zm00001d049364	306.72	8.77	0	-5.18	down
681	Zea_mays_newGene_678	3.73	0	0	-10.11	down
682	Zm00001d032620	8.37	0.11	0	-6.16	down
683	Zm00001d021665	323.16	10.54	0	-4.99	down
684	Zea_mays_newGene_22493	11.71	0.06	0	-7.68	down
685	Zea_mays_newGene_20320	1.73	0	0	-10.82	down
686	Zm00001d031529	31.49	1.14	0	-4.01	down
687	Zea_mays_newGene_5738	0.71	0	0	-10.21	down
688	Zea_mays_newGene_2185	0.81	0	0	-9.82	down
689	Zm00001d013798	24.73	1.84	0	-3.81	down
690	Zm00001d000113	3.38	0	0	-9.9	down
691	Zm00001d011751	6.86	0	0	-10.11	down
692	Zea_mays_newGene_9255	2.39	0	0	-9.8	down
693	Zm00001d015025	159.15	13.53	0	-3.63	down
694	Zm00001d005804	63.53	2.21	0	-4.94	down
695	Zea_mays_newGene_21834	1.55	0	0	-9.96	down
696	Zea_mays_newGene_2875	1.05	0	0	-9.69	down
697	Zm00001d005339	3.2	0	0	-9.74	down
698	Zea_mays_newGene_15688	1.66	0	0	-10.23	down
699	Zm00001d016085	9.57	0	0	-10.84	down
700	Zea_mays_newGene_28952	1.38	0	0	-9.7	down
701	Zm00001d010577	3.42	0	0	-10.3	down
702	Zea_mays_newGene_13446	0.89	0	0	-9.96	down
703	Zm00001d031813	3.47	0.02	0	-7.44	down
704	Zm00001d029783	47.1	0.92	0	-5.63	down
705	Zea_mays_newGene_28478	1.51	0	0	-9.74	down
706	Zm00001d026563	217.86	10.85	0	-4.4	down
707	Zea_mays_newGene_3847	1.74	0	0	-10.02	down
708	Zea_mays_newGene_23380	1.13	0	0	-9.89	down
709	Zm00001d013097	27.65	2.28	0	-3.66	down
710	Zea_mays_newGene_10392	2.3	0	0	-10.06	down
711	Zm00001d011924	2.94	0	0	-10.09	down
712	Zm00001d038717	49.99	2.7	0	-4.24	down
713	Zm00001d004293	3.11	0	0	-10.21	down
714	Zea_mays_newGene_22460	4.65	0	0	-9.82	down
715	Zm00001d012205	64.22	5.79	0	-3.55	down
716	Zm00001d051468	132.88	2.73	0	-5.62	down
717	Zm00001d045557	42.67	3.86	0	-3.58	down
718	Zm00001d021930	15.44	0.8	0	-4.7	down
719	Zm00001d017418	30.12	1.23	0	-4.73	down
720	Zea_mays_newGene_25298	1.56	0	0	-9.79	down
721	Zea_mays_newGene_5637	1.67	0	0	-9.61	down
722	Zea_mays_newGene_9481	1.15	0	0	-9.73	down
723	Zm00001d049480	2.68	0.06	0	-5.15	down
724	Zm00001d020068	4.57	0.06	0	-6.14	down
725	Zea_mays_newGene_28050	1.11	0	0	-10.41	down
726	Zm00001d020209	9.61	0.1	0	-6.49	down
727	Zea_mays_newGene_17819	2.66	0	0	-9.92	down
728	Zm00001d005766	35.3	1.18	0	-4.95	down
729	Zm00001d037175	1.06	0	0	-10.44	down
730	Zea_mays_newGene_22021	5.26	0.36	0	-3.93	down
731	Zm00001d013501	5.38	0.04	0	-7.18	down
732	Zm00001d052533	19.84	1.49	0	-3.82	down
733	Zm00001d037095	26.35	1.35	0	-4.37	down
734	Zea_mays_newGene_8325	2.38	0	0	-9.88	down
735	Zea_mays_newGene_18302	3.45	0.24	0	-3.77	down
736	Zm00001d050250	2.61	0	0	-9.6	down
737	Zea_mays_newGene_3707	1.2	0	0	-9.7	down
738	Zm00001d002410	22.87	0.68	0	-5.13	down
739	Zm00001d012867	13.19	0.7	0	-4.28	down
740	Zm00001d036940	1.4	0	0	-9.75	down
741	Zea_mays_newGene_10486	1.61	0	0	-9.82	down
742	Zea_mays_newGene_12426	2.37	0	0	-9.76	down
743	Zm00001d007752	11.79	0.01	0	-9.52	down
744	Zea_mays_newGene_5430	1.13	0	0	-10.47	down
745	Zea_mays_newGene_5695	2.07	0	0	-10.13	down
746	Zm00001d011649	111.38	9.05	0	-3.71	down
747	Zea_mays_newGene_13445	0.64	0	0	-6.93	down
748	Zea_mays_newGene_11909	6.24	0.03	0	-7.07	down
749	Zm00001d027901	380.21	28.04	0	-3.83	down
750	Zm00001d002288	7.49	0.06	0	-6.16	down
751	Zea_mays_newGene_28568	0.91	0	0	-9.56	down
752	Zm00001d052205	2.1	0	0	-9.56	down
753	Zea_mays_newGene_1302	1.49	0	0	-9.74	down
754	Zm00001d009710	1.14	0	0	-9.76	down
755	Zm00001d032188	27.69	1.28	0	-4.71	down
756	Zea_mays_newGene_14252	3.77	0	0	-9.62	down
757	Zm00001d045535	5.39	0.01	0	-8.57	down
758	Zm00001d004848	15.87	0.61	0	-4.75	down
759	Zea_mays_newGene_6869	6.98	0.3	0	-4.28	down
760	Zm00001d044906	14.76	0.08	0	-7.56	down
761	Zm00001d038831	1.96	0	0	-9.84	down
762	Zea_mays_newGene_12382	1.76	0	0	-9.75	down
763	Zm00001d010630	7.15	0.09	0	-6.21	down
764	Zm00001d017951	38.9	3.09	0	-3.71	down
765	Zea_mays_newGene_24246	1.49	0	0	-10.16	down
766	Zea_mays_newGene_25250	6.19	0	0	-10.77	down
767	Zm00001d013550	6.27	0.02	0	-7.87	down
768	Zm00001d049719	2.75	0	0	-9.63	down
769	Zm00001d008845	5.73	0.13	0	-5.53	down
770	Zm00001d031826	4.15	0.03	0	-6.91	down
771	Zm00001d049848	6.11	0.05	0	-6.64	down
772	Zm00001d011655	5.21	0.03	0	-7.27	down
773	Zea_mays_newGene_11320	1.69	0.05	0	-5.02	down
774	Zm00001d042634	21.82	1.44	0	-3.94	down
775	Zm00001d034551	0.75	0	0	-10.68	down
776	Zea_mays_newGene_5612	5.34	0.18	0	-4.75	down
777	Zm00001d034336	2.18	0	0	-9.52	down
778	Zm00001d011636	8.63	0.51	0	-4.12	down
779	Zm00001d012243	2.28	0.01	0	-6.91	down
780	Zea_mays_newGene_12431	2.04	0	0	-10.25	down
781	Zm00001d002735	4.64	0.12	0	-5.33	down
782	Zm00001d025836	1	0	0	-9.42	down
783	Zea_mays_newGene_8198	1.31	0	0	-9.84	down
784	Zm00001d019642	2.16	0.02	0	-6.74	down
785	Zm00001d046813	41.06	2.2	0	-4.59	down
786	Zm00001d042786	56.41	2.87	0	-4.42	down
787	Zea_mays_newGene_10415	2.6	0	0	-9.41	down
788	Zea_mays_newGene_7823	4	0	0	-10.2	down
789	Zea_mays_newGene_8957	1.36	0	0	-9.38	down
790	Zm00001d039684	7.56	0	0	-9.93	down
791	Zm00001d049823	6.05	0.05	0	-6.97	down
792	Zea_mays_newGene_14377	0.7	0	0	-9.48	down
793	Zea_mays_newGene_5814	2.33	0	0	-10.2	down
794	Zm00001d026657	5.34	0.06	0	-6.19	down
795	Zm00001d039963	9.96	0.55	0	-4.19	down
796	Zea_mays_newGene_18073	0.91	0	0	-9.4	down
797	Zea_mays_newGene_9923	1.7	0.01	0	-7.71	down
798	Zm00001d025952	3.16	0	0	-9.99	down
799	Zm00001d006647	0.98	0	0	-9.8	down
800	Zea_mays_newGene_19164	2.37	0	0	-9.68	down
801	Zm00001d040197	9.82	0.32	0	-5.01	down
802	Zea_mays_newGene_20371	9.61	0.02	0	-8.48	down
803	Zm00001d037884	19.9	0.11	0	-6.66	down
804	Zm00001d003209	28.22	3.2	0	-3.23	down
805	Zm00001d012098	7.47	0.47	0	-3.95	down
806	Zea_mays_newGene_5668	1.95	0	0	-9.61	down
807	Zm00001d006402	117.7	11.62	0	-3.63	down
808	Zm00001d018830	0.95	0	0	-9.45	down
809	Zm00001d006685	6.03	0	0	-9.36	down
810	Zea_mays_newGene_12969	2.76	0	0	-9.53	down
811	Zea_mays_newGene_863	1.12	0	0	-9.86	down
812	Zm00001d021791	20.69	2.29	0	-3.23	down
813	Zm00001d020487	3.87	0.05	0	-6.23	down
814	Zm00001d006016	500.29	32.8	0	-4.01	down
815	Zm00001d025476	1.36	0	0	-9.66	down
816	Zea_mays_newGene_28242	0.54	0	0	-9.36	down
817	Zm00001d048093	2.36	0	0	-9.63	down
818	Zm00001d023384	17.6	0.54	0	-5.11	down
819	Zm00001d010870	1.46	0	0	-9.32	down
820	Zea_mays_newGene_17146	1.61	0	0	-9.45	down
821	Zm00001d035336	6.38	0.07	0	-6.59	down
822	Zea_mays_newGene_15822	1.48	0	0	-9.31	down
823	Zm00001d005978	104.36	10.82	0	-3.33	down
824	Zea_mays_newGene_14250	0.96	0	0	-9.4	down
825	Zm00001d037223	1.09	0	0	-9.85	down
826	Zea_mays_newGene_5766	11.02	0.31	0	-4.6	down
827	Zm00001d010812	11.24	0.53	0	-4.49	down
828	Zm00001d017612	57.3	1.94	0	-4.89	down
829	Zea_mays_newGene_6438	5.1	0.05	0	-5.95	down
830	Zea_mays_newGene_7653	2.22	0	0	-9.83	down
831	Zm00001d027483	38.55	2.31	0	-4.08	down
832	Zea_mays_newGene_8295	1.44	0	0	-9.86	down
833	Zm00001d019733	0.36	0	0	-9.27	down
834	Zm00001d031443	9.72	0.3	0	-5.02	down
835	Zm00001d030796	1.3	0.03	0	-5.36	down
836	Zm00001d014497	13.63	0.35	0	-5.18	down
837	Zm00001d048613	0.86	0.01	0	-6.92	down
838	Zm00001d009487	32.19	0.64	0	-5.69	down
839	Zm00001d008843	12.96	0.11	0	-6.67	down
840	Zea_mays_newGene_4752	0.47	0	0	-9.71	down
841	Zm00001d008799	18.8	1.51	0	-3.69	down
842	Zm00001d048217	1.03	0	0	-9.76	down
843	Zea_mays_newGene_19488	1.05	0.01	0	-7.11	down
844	Zea_mays_newGene_1145	2.03	0	0	-9.53	down
845	Zm00001d032498	2.6	0	0	-9.33	down
846	Zea_mays_newGene_1814	1.24	0	0	-9.51	down
847	Zm00001d031093	1.02	0	0	-9.33	down
848	Zm00001d011991	4.19	0	0	-9.89	down
849	Zea_mays_newGene_13243	1.47	0	0	-9.76	down
850	Zm00001d042461	13.6	1.64	0	-3.13	down
851	Zm00001d017422	6.14	0.06	0	-6.75	down
852	Zm00001d014868	21.66	0.36	0	-5.88	down
853	Zm00001d046316	17.43	1.12	0	-4.02	down
854	Zea_mays_newGene_13278	0.98	0	0	-9.41	down
855	Zm00001d042258	3.73	0.08	0	-5.47	down
856	Zm00001d031412	82.63	6.84	0	-3.57	down
857	Zea_mays_newGene_22661	3.25	0.03	0	-6.73	down
858	Zea_mays_newGene_27753	7.57	0.21	0	-4.78	down
859	Zm00001d032166	29.72	3.37	0	-3.2	down
860	Zm00001d012706	5.28	0	0	-9.87	down
861	Zea_mays_newGene_7883	1.14	0	0	-9.24	down
862	Zm00001d043932	66.26	1.46	0	-5.48	down
863	Zea_mays_newGene_15494	5.55	0.13	0	-5.44	down
864	Zm00001d025360	19.36	1.88	0	-3.45	down
865	Zea_mays_newGene_10946	0.91	0	0	-9.19	down
866	Zea_mays_newGene_25226	1.65	0	0	-9.91	down
867	Zm00001d002032	7.56	0.7	0	-3.25	down
868	Zm00001d021202	14.65	2.07	0	-3.18	down
869	Zm00001d038722	1.75	0	0	-9.7	down
870	Zm00001d013393	1.62	0	0	-9.68	down
871	Zm00001d031549	2.67	0	0	-9.74	down
872	Zm00001d013459	1.45	0	0	-9.35	down
873	Zm00001d006883	7.5	0.42	0	-4.22	down
874	Zea_mays_newGene_3227	6.33	0	0	-11.23	down
875	Zm00001d016183	2.29	0	0	-9.8	down
876	Zm00001d050340	4.69	0.28	0	-4.14	down
877	Zea_mays_newGene_11	2.13	0	0	-9.31	down
878	Zm00001d048165	230.66	24.25	0	-3.31	down
879	Zm00001d023846	15.88	1.45	0	-3.43	down
880	Zm00001d001915	38.6	2.93	0	-3.84	down
881	Zm00001d039524	457.74	5	0	-6.56	down
882	Zea_mays_newGene_336	3.07	0.04	0	-6.33	down
883	Zm00001d009844	1.91	0.02	0	-6.1	down
884	Zea_mays_newGene_27284	8.67	0.47	0	-4.21	down
885	Zm00001d032069	8.42	0.73	0	-3.59	down
886	Zm00001d033377	2.19	0	0	-9.5	down
887	Zm00001d027929	339.65	21.2	0	-4.07	down
888	Zea_mays_newGene_1516	0.86	0	0	-6.94	down
889	Zm00001d023395	118.19	10.23	0	-3.63	down
890	Zm00001d042572	37.73	1.12	0	-5.04	down
891	Zm00001d029052	15.52	0.23	0	-6	down
892	Zea_mays_newGene_16938	1.05	0	0	-10.06	down
893	Zea_mays_newGene_28858	1.68	0	0	-9.5	down
894	Zea_mays_newGene_8158	0.6	0	0	-9.14	down
895	Zm00001d046315	39.32	3.17	0	-3.71	down
896	Zm00001d012413	6.94	0.77	0	-3.24	down
897	Zm00001d022101	10.38	0.1	0	-6.56	down
898	Zm00001d018699	3.06	0.02	0	-7.31	down
899	Zea_mays_newGene_20727	0.92	0	0	-9.14	down
900	Zea_mays_newGene_7275	2.19	0	0	-9.16	down
901	Zea_mays_newGene_22388	0.84	0	0	-9.41	down
902	Zm00001d005970	13.53	0.7	0	-4.27	down
903	Zm00001d043088	12.24	1.09	0	-3.48	down
904	Zm00001d052732	6.27	0.11	0	-5.78	down
905	Zm00001d026597	14.14	0.78	0	-4.21	down
906	Zea_mays_newGene_739	0.93	0	0	-9.34	down
907	Zm00001d032027	9.73	0.53	0	-4.24	down
908	Zm00001d037700	16.74	2.01	0	-3.24	down
909	Zm00001d033049	41.19	0.29	0	-7.09	down
910	Zm00001d045386	6.28	0.08	0	-5.81	down
911	Zea_mays_newGene_18852	1.02	0	0	-9.69	down
912	Zm00001d020272	71.59	8.12	0	-3.24	down
913	Zm00001d048669	5.82	0.23	0	-4.67	down
914	Zea_mays_newGene_25251	1.63	0	0	-9.6	down
915	Zm00001d046812	36.29	1.29	0	-4.86	down
916	Zm00001d014135	5.95	0.43	0	-3.86	down
917	Zm00001d007688	0.59	0	0	-9.72	down
918	Zm00001d024450	2.68	0.01	0	-7.01	down
919	Zm00001d006551	46.3	5.85	0	-3.06	down
920	Zm00001d003719	5.12	0.01	0	-8.3	down
921	Zm00001d028868	17.72	1.85	0	-3.31	down
922	Zm00001d042777	2.17	0.03	0	-4.81	down
923	Zm00001d033256	106.13	8.54	0	-3.71	down
924	Zea_mays_newGene_19140	0.87	0	0	-9.11	down
925	Zea_mays_newGene_7515	1.57	0	0	-8.99	down
926	Zm00001d018326	65.38	7.91	0	-3.12	down
927	Zea_mays_newGene_25690	1.01	0	0	-9.11	down
928	Zea_mays_newGene_6831	1.08	0.02	0	-5.54	down
929	Zm00001d037715	10.67	0	0	-9.09	down
930	Zea_mays_newGene_18236	1.87	0	0	-9.3	down
931	Zm00001d052947	2.45	0.07	0	-5.21	down
932	Zm00001d013208	143.21	10.88	0	-3.79	down
933	Zm00001d012081	4.61	0	0	-9.05	down
934	Zm00001d037768	12.88	0.06	0	-7.49	down
935	Zm00001d005609	14.37	0.76	0	-4.33	down
936	Zm00001d022453	1.54	0	0	-9.5	down
937	Zea_mays_newGene_2582	5.53	0.16	0	-4.96	down
938	Zm00001d045949	0.92	0	0	-6.87	down
939	Zea_mays_newGene_25008	2.38	0	0	-9.75	down
940	Zm00001d046314	48.35	4.99	0	-3.36	down
941	Zea_mays_newGene_22115	1.92	0.02	0	-6.22	down
942	Zm00001d008539	22.7	0.25	0	-6.43	down
943	Zm00001d040260	9.8	0	0	-10.42	down
944	Zm00001d042909	22.07	1.05	0	-4.46	down
945	Zea_mays_newGene_19752	1.77	0	0	-9.45	down
946	Zea_mays_newGene_18575	2.81	0	0	-9.22	down
947	Zm00001d034365	28.42	2.82	0	-3.38	down
948	Zm00001d007370	1.26	0	0	-8.96	down
949	Zm00001d043935	8.44	0.69	0	-3.69	down
950	Zm00001d029668	10	0.32	0	-4.93	down
951	Zea_mays_newGene_24570	1.14	0	0	-7.53	down
952	Zm00001d002309	2.78	0	0	-9.26	down
953	Zea_mays_newGene_412	0.49	0	0	-9.72	down
954	Zea_mays_newGene_4143	4.18	0	0	-9.86	down
955	Zm00001d039923	1.86	0.01	0	-6.8	down
956	Zm00001d021160	7.8	0.06	0	-6.87	down
957	Zm00001d009808	1.8	0.02	0	-6.52	down
958	Zm00001d037835	1.97	0	0	-9.49	down
959	Zm00001d048311	43.02	1.85	0	-4.63	down
960	Zm00001d025875	3.08	0.16	0	-4.34	down
961	Zea_mays_newGene_2356	4.11	0.33	0	-3.44	down
962	Zm00001d038526	11.63	0.26	0	-5.64	down
963	Zea_mays_newGene_27041	1.2	0	0	-9.26	down
964	Zm00001d047438	0.91	0	0	-9.22	down
965	Zea_mays_newGene_3677	1.43	0	0	-9.03	down
966	Zm00001d032401	5.26	0	0	-10.51	down
967	Zm00001d043599	6.39	0.64	0	-3.39	down
968	Zm00001d013386	4.25	0	0	-9.28	down
969	Zm00001d018924	3.29	0	0	-10.76	down
970	Zm00001d034663	4.58	0.16	0	-4.78	down
971	Zm00001d053835	1.61	0	0	-9.3	down
972	Zm00001d012824	8.03	0.21	0	-5.27	down
973	Zm00001d001907	183.43	15.61	0	-3.63	down
974	Zea_mays_newGene_16850	0.9	0	0	-9.15	down
975	Zm00001d051314	9.86	0.17	0	-5.84	down
976	Zm00001d002428	22.93	1.57	0	-3.93	down
977	Zm00001d051485	29.99	0.53	0	-5.87	down
978	Zm00001d003516	1.61	0	0	-10.52	down
979	Zm00001d028026	2.15	0.02	0	-6.2	down
980	Zm00001d036262	11.91	0.28	0	-5.52	down
981	Zm00001d025141	9.11	0.11	0	-6.21	down
982	Zm00001d014530	14.21	1.74	0	-3.09	down
983	Zm00001d032265	20.5	1.49	0	-3.86	down
984	Zm00001d012585	53.32	4.71	0	-3.56	down
985	Zm00001d013135	64.82	6.81	0	-3.33	down
986	Zm00001d043741	14.05	0.95	0	-3.91	down
987	Zm00001d018107	73.1	0.25	0	-8.16	down
988	Zea_mays_newGene_21205	35.75	3.22	0	-3.47	down
989	Zm00001d044730	40.36	0.05	0	-9.72	down
990	Zm00001d018729	3.19	0	0	-9.64	down
991	Zm00001d010956	172.61	18.21	0	-3.33	down
992	Zea_mays_newGene_11551	1.62	0	0	-8.83	down
993	Zm00001d038216	6.08	0.09	0	-5.82	down
994	Zea_mays_newGene_25467	0.72	0	0	-9.41	down
995	Zm00001d010814	33.88	3.18	0	-3.47	down
996	Zm00001d010143	1.57	0	0	-9.21	down
997	Zm00001d036003	16.66	0.18	0	-6.53	down
998	Zm00001d011126	3.02	0.02	0	-6.74	down
999	Zea_mays_newGene_27896	0.8	0	0	-9.18	down
1000	Zm00001d022357	13.7	1.89	0	-2.9	down
1001	Zea_mays_newGene_17662	4.67	0.08	0	-5.58	down
1002	Zm00001d009939	14.17	0.87	0	-4.11	down
1003	Zea_mays_newGene_3514	2.11	0	0	-9.72	down
1004	Zea_mays_newGene_18699	1.22	0	0	-9.08	down
1005	Zea_mays_newGene_12792	4.82	0.03	0	-7.14	down
1006	Zm00001d051981	27.29	3.03	0	-3.28	down
1007	Zm00001d032608	27.35	0.04	0	-9.3	down
1008	Zea_mays_newGene_5779	1.59	0.01	0	-7.24	down
1009	Zea_mays_newGene_28634	0.91	0	0	-8.97	down
1010	Zea_mays_newGene_6349	6.64	0.01	0	-8.8	down
1011	Zm00001d049452	0.92	0	0	-9.02	down
1012	Zm00001d038883	16.44	0.1	0	-7.37	down
1013	Zm00001d040693	15.09	1.3	0	-3.56	down
1014	Zm00001d015852	4.58	0.16	0	-4.86	down
1015	Zm00001d021955	148.34	20.03	0	-2.98	down
1016	Zm00001d009248	4.07	0.11	0	-4.8	down
1017	Zm00001d050514	26.67	2.75	0	-3.34	down
1018	Zea_mays_newGene_8730	9.62	1.59	0	-3.65	down
1019	Zm00001d050961	24.3	3.6	0	-2.87	down
1020	Zm00001d034130	48.53	0.66	0	-6.26	down
1021	Zm00001d029667	11.35	0.59	0	-4.25	down
1022	Zm00001d005713	14.08	2.01	0	-2.89	down
1023	Zm00001d053538	3.03	0	0	-8.87	down
1024	Zea_mays_newGene_20200	2.16	0.03	0	-6.2	down
1025	Zm00001d052066	16.22	1.38	0	-3.62	down
1026	Zm00001d025310	34.94	4.72	0	-2.98	down
1027	Zm00001d001771	14.33	1.25	0	-3.61	down
1028	Zea_mays_newGene_15738	6.25	0.46	0	-4.11	down
1029	Zea_mays_newGene_316	1.61	0	0	-10.52	down
1030	Zm00001d012505	7.49	0.02	0	-8.39	down
1031	Zea_mays_newGene_27320	4.39	0.16	0	-4.05	down
1032	Zea_mays_newGene_10168	2.04	0	0	-10.63	down
1033	Zea_mays_newGene_50	2.52	0	0	-8.7	down
1034	Zea_mays_newGene_14138	0.91	0.01	0	-6.14	down
1035	Zm00001d022327	37.76	5.06	0	-3.01	down
1036	Zea_mays_newGene_28931	0.82	0	0	-8.69	down
1037	Zm00001d003213	1.82	0.06	0	-4.91	down
1038	Zea_mays_newGene_14981	0.78	0	0	-8.67	down
1039	Zm00001d051016	2.41	0.03	0	-5.74	down
1040	Zea_mays_newGene_19768	0.63	0	0	-8.87	down
1041	Zm00001d017462	12.42	0.36	0	-5.15	down
1042	Zm00001d006069	7.39	0.44	0	-4.07	down
1043	Zm00001d044769	73.76	3.38	0	-4.5	down
1044	Zm00001d011434	9.41	0.03	0	-7.52	down
1045	Zm00001d006078	5.13	0.07	0	-5.82	down
1046	Zm00001d049801	2.45	0.03	0	-6.5	down
1047	Zea_mays_newGene_12350	0.81	0	0	-7.26	down
1048	Zea_mays_newGene_1716	1.89	0.02	0	-5.42	down
1049	Zm00001d034641	22.6	0.68	0	-5.08	down
1050	Zm00001d011228	27.77	2.86	0	-3.36	down
1051	Zm00001d044734	8.18	0.62	0	-3.81	down
1052	Zm00001d048208	13.48	0.65	0	-4.39	down
1053	Zm00001d043706	19.01	0.35	0	-5.76	down
1054	Zm00001d006199	136.04	16.16	0	-3.18	down
1055	Zm00001d040787	15.25	0.15	0	-6.35	down
1056	Zea_mays_newGene_24879	4.29	0	0	-9.68	down
1057	Zm00001d003538	27.38	2.08	0	-3.78	down
1058	Zm00001d034783	5.43	0.03	0	-7.27	down
1059	Zm00001d038884	27	0.46	0	-5.87	down
1060	Zea_mays_newGene_8770	0.56	0	0	-8.66	down
1061	Zm00001d006948	3.39	0.05	0	-6.24	down
1062	Zea_mays_newGene_16277	0.31	0	0	-6.6	down
1063	Zm00001d032560	18.73	2.97	0	-2.74	down
1064	Zea_mays_newGene_18603	1.22	0.01	0	-6.42	down
1065	Zm00001d046922	141.71	15.42	0	-3.26	down
1066	Zm00001d002364	195.33	3.79	0	-5.75	down
1067	Zm00001d013439	4.51	0.35	0	-3.39	down
1068	Zm00001d015008	3.97	0.26	0	-4	down
1069	Zm00001d011395	1.22	0	0	-6.77	down
1070	Zm00001d023481	1.23	0.02	0	-5.89	down
1071	Zm00001d029506	1.86	0.03	0	-5.79	down
1072	Zm00001d030372	2.83	0.13	0	-4.39	down
1073	Zm00001d020332	3.72	0.16	0	-4.59	down
1074	Zm00001d031632	1.25	0.07	0	-3.83	down
1075	Zea_mays_newGene_4145	1.14	0	0	-9.39	down
1076	Zm00001d037098	12.09	0.98	0	-3.97	down
1077	Zea_mays_newGene_8157	0.7	0	0	-7.01	down
1078	Zm00001d052252	12.52	0.62	0	-4.37	down
1079	Zm00001d051496	10.51	0.87	0	-3.64	down
1080	Zm00001d023828	1.77	0	0	-8.84	down
1081	Zm00001d003311	30.65	0.2	0	-7.32	down
1082	Zm00001d053695	7.65	0.98	0	-3.06	down
1083	Zm00001d024324	215.48	2.06	0	-6.73	down
1084	Zm00001d008570	0.9	0.01	0	-6.55	down
1085	Zm00001d046112	44.94	5.45	0	-3.01	down
1086	Zm00001d012313	27.65	0.32	0	-6.53	down
1087	Zea_mays_newGene_19596	2.13	0.06	0	-4.96	down
1088	Zm00001d013827	11.77	1.93	0	-2.93	down
1089	Zm00001d024018	5.15	0.44	0	-3.52	down
1090	Zm00001d047591	25.18	0.42	0	-5.95	down
1091	Zm00001d013003	47.23	2.24	0	-4.41	down
1092	Zm00001d011968	2.76	0.02	0	-6.97	down
1093	Zm00001d044253	77.65	9.62	0	-3.12	down
1094	Zea_mays_newGene_1752	3.18	0.04	0	-6.11	down
1095	Zm00001d007790	2.57	0.06	0	-5.24	down
1096	Zm00001d044181	2.48	0.17	0	-3.69	down
1097	Zm00001d026060	4.74	0.24	0	-4.34	down
1098	Zm00001d006010	13.55	0.5	0	-4.89	down
1099	Zm00001d039615	2.04	0.04	0	-5.51	down
1100	Zm00001d042948	2.25	0.12	0	-4.26	down
1101	Zm00001d037334	3.17	0.03	0	-6.82	down
1102	Zm00001d051302	61.84	5.78	0	-3.45	down
1103	Zea_mays_newGene_27158	4.12	0	0	-10.37	down
1104	Zm00001d013313	9.4	0.03	0	-7.14	down
1105	Zm00001d023265	15.95	1.94	0	-2.81	down
1106	Zm00001d034145	330.64	32.41	0	-3.44	down
1107	Zm00001d007096	26.39	4.06	0	-2.85	down
1108	Zm00001d033463	8.41	0.06	0	-6.7	down
1109	Zm00001d002658	10.07	0.65	0	-3.94	down
1110	Zea_mays_newGene_23547	8.74	0.72	0	-3.65	down
1111	Zm00001d027965	4.98	0	0	-11.15	down
1112	Zm00001d033389	29.69	0.45	0	-5.92	down
1113	Zm00001d027589	1.14	0.01	0	-6.74	down
1114	Zm00001d039967	2	0.04	0	-5.57	down
1115	Zea_mays_newGene_8446	27.18	0.57	0	-5.62	down
1116	Zm00001d005315	257.65	33.01	0	-3.07	down
1117	Zm00001d032475	114.59	17.06	0	-2.84	down
1118	Zea_mays_newGene_24951	3.3	0.1	0	-5.07	down
1119	Zm00001d024200	54.04	8.02	0	-2.85	down
1120	Zm00001d044008	7.53	0.93	0	-3.09	down
1121	Zm00001d029197	4.4	0.32	0	-3.86	down
1122	Zm00001d023901	6.36	0.01	0	-9.32	down
1123	Zm00001d038061	42.8	5.54	0	-3.02	down
1124	Zm00001d048372	2.9	0.14	0	-4.31	down
1125	Zm00001d035039	64.89	9.02	0	-2.93	down
1126	Zm00001d020538	5.93	1	0	-2.63	down
1127	Zea_mays_newGene_24224	71.88	5.14	0	-3.89	down
1128	Zm00001d027900	18.35	2.42	0	-2.98	down
1129	Zm00001d043069	8.67	0.73	0	-3.61	down
1130	Zm00001d022384	23.49	3.78	0	-2.71	down
1131	Zm00001d052206	56.13	1.92	0	-4.91	down
1132	Zm00001d049060	20.02	0.76	0	-4.67	down
1133	Zea_mays_newGene_890	2.75	0.05	0	-6.04	down
1134	Zm00001d021978	21.9	2.86	0	-3.04	down
1135	Zm00001d047293	11.52	0.8	0	-3.91	down
1136	Zm00001d048635	23.8	0.41	0	-5.99	down
1137	Zm00001d013012	15.58	2.5	0	-2.73	down
1138	Zm00001d009600	6.38	0.28	0	-4.41	down
1139	Zea_mays_newGene_24808	1.29	0.01	0	-6.33	down
1140	Zm00001d044033	29.42	3.81	0	-3.01	down
1141	Zm00001d049289	3.47	0.05	0	-5.4	down
1142	Zm00001d015242	5.29	0.58	0	-3.07	down
1143	Zm00001d000339	163.43	17.36	0	-3.31	down
1144	Zm00001d012415	20.32	0.51	0	-5.3	down
1145	Zea_mays_newGene_10638	0.8	0.01	0	-6.11	down
1146	Zm00001d052738	11.42	0.77	0	-3.93	down
1147	Zm00001d051609	46.74	0.19	0	-8.07	down
1148	Zm00001d037415	2.24	0.03	0	-5.98	down
1149	Zm00001d037818	7.92	1.07	0	-2.93	down
1150	Zm00001d036918	15.98	2.01	0	-3.08	down
1151	Zea_mays_newGene_13472	4.94	0.04	0	-6.99	down
1152	Zm00001d004972	17.24	0.58	0	-4.94	down
1153	Zm00001d047821	15.58	0.83	0	-4.24	down
1154	Zm00001d020852	227.28	6.59	0	-5.25	down
1155	Zm00001d028616	6.53	0.21	0	-4.99	down
1156	Zm00001d039769	5.11	0.4	0	-2.95	down
1157	Zm00001d026053	16.15	1.65	0	-3.33	down
1158	Zea_mays_newGene_28	1.01	0.02	0	-5.78	down
1159	Zm00001d010594	3.03	0.07	0	-5.46	down
1160	Zea_mays_newGene_5996	57.8	0.46	0	-5.15	down
1161	Zm00001d025539	10.04	0.83	0	-3.02	down
1162	Zm00001d019724	8.42	1.53	0	-2.85	down
1163	Zm00001d036768	5.34	0.13	0	-5.25	down
1164	Zm00001d047883	17.35	1.24	0	-3.84	down
1165	Zm00001d028017	7.23	0.59	0	-3.66	down
1166	Zm00001d053938	3.45	0.15	0	-4.47	down
1167	Zm00001d046656	3.19	0.09	0	-4.47	down
1168	Zm00001d010676	22.12	2.63	0	-3.16	down
1169	Zea_mays_newGene_16050	1.13	0.02	0	-5.4	down
1170	Zm00001d001832	1.51	0.01	0	-6.1	down
1171	Zm00001d005945	48.63	5.29	0	-3.3	down
1172	Zm00001d043128	3.76	0.08	0	-5.44	down
1173	Zm00001d004193	13.43	2.44	0	-2.66	down
1174	Zm00001d014330	20.17	5.95	0	-2.82	down
1175	Zm00001d028055	64.48	9.79	0	-2.82	down
1176	Zm00001d019750	35.17	4.87	0	-2.95	down
1177	Zea_mays_newGene_27226	1.29	0.03	0	-5.09	down
1178	Zea_mays_newGene_26153	3.98	0.04	0	-5.55	down
1179	Zea_mays_newGene_4958	5.77	0.05	0	-5.38	down
1180	Zea_mays_newGene_20047	2.26	0.12	0	-4.31	down
1181	Zm00001d037318	6.75	0.58	0	-3.64	down
1182	Zm00001d018461	108.2	14.99	0	-2.94	down
1183	Zea_mays_newGene_17698	11.82	0.71	0	-3.44	down
1184	Zm00001d014958	15.26	0.86	0	-4.24	down
1185	Zm00001d006421	27.8	4.16	0	-2.83	down
1186	Zm00001d017880	12.83	2.7	0	-2.71	down
1187	Zm00001d033364	9.52	1.17	0	-2.68	down
1188	Zm00001d021952	12.39	1.41	0	-3.24	down
1189	Zm00001d020926	340.15	51.51	0	-2.8	down
1190	Zm00001d006331	6.42	0.41	0	-4.03	down
1191	Zm00001d048135	34.46	6.26	0	-2.48	down
1192	Zm00001d053266	2.64	0.11	0	-4.56	down
1193	Zm00001d052990	4.86	0.33	0	-3.78	down
1194	Zea_mays_newGene_10148	0.51	0	0	-6.9	down
1195	Zm00001d036650	35.05	3.35	0	-3.43	down
1196	Zea_mays_newGene_16730	3.36	0.4	0	-4.35	down
1197	Zm00001d038645	5.33	0.08	0	-6.12	down
1198	Zm00001d042274	8.97	0.87	0	-3.42	down
1199	Zm00001d048890	16.21	2.02	0	-3.1	down
1200	Zm00001d043418	26.47	4.22	0	-2.84	down
1201	Zm00001d048329	3.38	0.36	0	-3.3	down
1202	Zea_mays_newGene_29191	2.24	0.06	0	-5.62	down
1203	Zm00001d039231	1.11	0.03	0	-5.1	down
1204	Zm00001d011881	1.16	0.03	0	-5.12	down
1205	Zm00001d037615	2.09	0.09	0	-4.51	down
1206	Zm00001d004895	3.31	0.08	0	-5.19	down
1207	Zm00001d007015	9.84	0.16	0	-5.78	down
1208	Zea_mays_newGene_9476	18.6	1.32	0	-3.76	down
1209	Zm00001d033187	20.2	4.19	0	-2.56	down
1210	Zm00001d028838	11.05	0.16	0	-6.12	down
1211	Zm00001d026205	4.21	0.07	0	-5.98	down
1212	Zm00001d003434	24.7	3.8	0	-2.81	down
1213	Zm00001d043877	3.18	0.08	0	-5.18	down
1214	Zm00001d017918	4.17	0.34	0	-3.72	down
1215	Zm00001d013500	3.38	0.04	0	-6.32	down
1216	Zm00001d036978	15.92	1.82	0	-3.17	down
1217	Zm00001d046960	3.58	0.06	0	-5.88	down
1218	Zm00001d031581	40	6.69	0	-2.92	down
1219	Zm00001d021708	15.92	2.18	0	-2.73	down
1220	Zm00001d021836	13.34	0.32	0	-5.36	down
1221	Zm00001d032295	111.83	17.27	0	-2.78	down
1222	Zm00001d021215	4.48	0.07	0	-5.78	down
1223	Zm00001d017593	1.63	0.02	0	-6	down
1224	Zm00001d029137	6.02	0.44	0	-3.8	down
1225	Zm00001d010388	59.13	5.98	0	-3.4	down
1226	Zm00001d013430	1.51	0.06	0	-4.5	down
1227	Zm00001d022589	11.33	1.5	0	-2.52	down
1228	Zea_mays_newGene_28341	39.65	0.13	0	-8.31	down
1229	Zm00001d047800	21.52	3.82	0	-2.59	down
1230	Zm00001d046397	35.79	4.02	0	-3.23	down
1231	Zm00001d025166	71.39	12.64	0	-2.6	down
1232	Zm00001d036025	16.37	3.38	0	-2.43	down
1233	Zea_mays_newGene_15978	2.57	0.06	0	-5.35	down
1234	Zea_mays_newGene_1522	2.63	0.1	0	-3.91	down
1235	Zea_mays_newGene_25971	2.53	0.04	0	-5.57	down
1236	Zm00001d044076	11.74	0.75	0	-3.98	down
1237	Zm00001d010520	8.79	1.13	0	-3.03	down
1238	Zm00001d029546	8.66	0.01	0	-8.36	down
1239	Zea_mays_newGene_25934	2.27	0.04	0	-5.65	down
1240	Zm00001d021598	17.99	2.28	0	-2.61	down
1241	Zm00001d041590	1.71	0.06	0	-4.88	down
1242	Zm00001d051094	46.29	0.54	0	-6.56	down
1243	Zm00001d013548	1.78	0.03	0	-5.99	down
1244	Zm00001d044390	37.83	1.9	0	-4.31	down
1245	Zm00001d049369	29.05	4.1	0	-2.92	down
1246	Zm00001d051103	14.18	1.27	0	-2.75	down
1247	Zm00001d020251	16.66	0.65	0	-4.68	down
1248	Zm00001d017387	5.37	0.14	0	-3.78	down
1249	Zea_mays_newGene_29082	0.89	0.01	0	-5.66	down
1250	Zm00001d037605	21.02	1.58	0	-3.84	down
1251	Zm00001d023277	134.22	9.86	0	-4.02	down
1252	Zm00001d028880	111.7	15.79	0	-2.91	down
1253	Zm00001d030554	10.19	1.63	0	-2.52	down
1254	Zm00001d044908	5.61	0.04	0	-7.39	down
1255	Zm00001d012032	19.89	2.83	0	-2.76	down
1256	Zm00001d007183	39.64	4.52	0	-3.01	down
1257	Zea_mays_newGene_24187	6.43	0.11	0	-5.84	down
1258	Zm00001d028154	57.15	2.52	0	-4.62	down
1259	Zm00001d038552	18.81	2.69	0	-2.86	down
1260	Zm00001d010798	63.53	7.73	0	-3.11	down
1261	Zea_mays_newGene_2915	6.81	0.42	0	-3.39	down
1262	Zm00001d006860	160.44	28.95	0	-2.56	down
1263	Zm00001d008296	5.39	0.13	0	-5.44	down
1264	Zm00001d043654	3.93	0.13	0	-4.89	down
1265	Zm00001d049055	7.77	0.32	0	-4.61	down
1266	Zm00001d010652	9.54	0.49	0	-4.29	down
1267	Zm00001d003655	1.9	0.17	0	-3.13	down
1268	Zm00001d002678	11.35	0.04	0	-7.46	down
1269	Zea_mays_newGene_21384	1.42	0.01	0	-6.98	down
1270	Zm00001d038908	2.22	0.04	0	-5.73	down
1271	Zm00001d020403	24.23	2.98	0	-3.08	down
1272	Zm00001d012480	19.33	1.05	0	-4.2	down
1273	Zea_mays_newGene_2826	1.45	0.02	0	-5.58	down
1274	Zm00001d016280	0.48	0.03	0	-5.67	down
1275	Zm00001d020631	15.01	0.62	0	-4.57	down
1276	Zea_mays_newGene_2149	1.51	0.08	0	-4.22	down
1277	Zm00001d018491	22.84	1.65	0	-3.86	down
1278	Zm00001d036668	1.63	0.09	0	-4.05	down
1279	Zm00001d002137	6.03	0.58	0	-3.4	down
1280	Zm00001d026375	1.94	0.07	0	-4.2	down
1281	Zm00001d015289	12.01	2.4	0	-2.61	down
1282	Zm00001d006387	2.25	0.1	0	-4.33	down
1283	Zm00001d027992	70.2	10.58	0	-2.83	down
1284	Zea_mays_newGene_25491	5.32	0.06	0	-6.36	down
1285	Zm00001d029840	7.89	0.08	0	-6.52	down
1286	Zm00001d035659	91.81	0.3	0	-8.36	down
1287	Zm00001d011006	7.01	0.89	0	-3.09	down
1288	Zm00001d022153	0.38	0.01	0	-4.36	down
1289	Zm00001d021845	5.55	0.25	0	-4.44	down
1290	Zm00001d033222	5.51	0.46	0	-3.67	down
1291	Zm00001d004564	15.21	2.45	0	-2.85	down
1292	Zea_mays_newGene_3486	40.95	0.1	0	-8.57	down
1293	Zm00001d018441	0.36	0.01	0	-4.96	down
1294	Zea_mays_newGene_26600	0.77	0.02	0	-5.43	down
1295	Zm00001d051461	2.87	0.19	0	-3.9	down
1296	Zm00001d011208	3.33	0.05	0	-5.94	down
1297	Zm00001d037180	11.7	0.76	0	-3.94	down
1298	Zea_mays_newGene_1488	5.74	0.42	0	-3.79	down
1299	Zm00001d008435	4.1	0.07	0	-5.79	down
1300	Zm00001d043089	5.63	0.62	0	-3.23	down
1301	Zm00001d021839	74.61	8.45	0	-3.2	down
1302	Zm00001d031892	45.57	7.76	0	-2.66	down
1303	Zea_mays_newGene_3990	3.57	0.13	0	-4.46	down
1304	Zm00001d038351	9.77	2.8	0	-2.7	down
1305	Zm00001d014166	4.88	0.34	0	-3.86	down
1306	Zm00001d038971	31.55	6	0	-2.49	down
1307	Zm00001d034434	3.73	0.53	0	-2.96	down
1308	Zm00001d031351	11.67	0.12	0	-6.73	down
1309	Zm00001d047017	8.06	1.27	0	-2.73	down
1310	Zm00001d007491	1.22	0.03	0	-5.07	down
1311	Zm00001d017953	35.94	5.48	0	-2.75	down
1312	Zea_mays_newGene_14973	1.49	0.04	0	-5.04	down
1313	Zm00001d018807	2.74	0.31	0	-3.19	down
1314	Zm00001d046202	1.09	0.02	0	-5.26	down
1315	Zm00001d053236	9.31	1.03	0	-3.24	down
1316	Zm00001d024744	1.94	0.22	0	-3.12	down
1317	Zm00001d010788	13.83	1.68	0	-3.11	down
1318	Zm00001d010201	11.64	0.44	0	-4.74	down
1319	Zm00001d029969	19.36	3.05	0	-2.75	down
1320	Zm00001d021728	2.42	0.07	0	-4.59	down
1321	Zm00001d011919	266.86	34.64	0	-3.04	down
1322	Zm00001d013109	2.56	0.05	0	-5.49	down
1323	Zm00001d032198	81.44	12.49	0	-2.57	down
1324	Zm00001d049242	36.21	5.41	0	-2.81	down
1325	Zea_mays_newGene_16278	1.52	0.04	0	-5.34	down
1326	Zm00001d036676	61.22	5.44	0	-3.57	down
1327	Zm00001d040011	10.56	1.12	0	-3.39	down
1328	Zm00001d002762	27.44	4.52	0	-2.69	down
1329	Zm00001d017699	5.18	0.36	0	-3.86	down
1330	Zm00001d028811	8.98	0.71	0	-3.69	down
1331	Zm00001d007181	8.26	0.12	0	-6.09	down
1332	Zm00001d015767	13.17	0.8	0	-4.02	down
1333	Zm00001d043701	4.3	0.27	0	-4.03	down
1334	Zm00001d038304	1.77	0.12	0	-3.88	down
1335	Zea_mays_newGene_25209	1.66	0.14	0	-4.17	down
1336	Zm00001d027411	7.48	0.96	0	-3.01	down
1337	Zm00001d019399	15.84	0.49	0	-5.03	down
1338	Zm00001d042794	6.76	1.66	0	-2.27	down
1339	Zm00001d021803	10.27	0.59	0	-4.06	down
1340	Zea_mays_newGene_9988	4.97	0.04	0	-6.8	down
1341	Zm00001d013220	36.26	5.92	0	-2.62	down
1342	Zm00001d029835	4.53	0.1	0	-5.62	down
1343	Zm00001d033510	61.37	11.16	0	-2.56	down
1344	Zea_mays_newGene_27630	1.81	0.2	0	-2.98	down
1345	Zm00001d009160	1.24	0.04	0	-4.87	down
1346	Zm00001d043060	12.9	0.08	0	-7.12	down
1347	Zm00001d029321	14.7	2.96	0	-2.41	down
1348	Zm00001d029869	9.47	0.34	0	-4.87	down
1349	Zm00001d006336	10.32	1.1	0	-3.27	down
1350	Zm00001d003143	0.58	0.02	0	-4.54	down
1351	Zm00001d015306	5.17	0.62	0	-3.14	down
1352	Zm00001d002592	4.35	0.11	0	-5.35	down
1353	Zm00001d018929	1.58	0.1	0	-3.98	down
1354	Zm00001d039016	9.73	1.22	0	-3.04	down
1355	Zm00001d037112	20.46	3.38	0	-2.66	down
1356	Zm00001d042116	7.48	1.24	0	-2.68	down
1357	Zm00001d021576	10.58	0.59	0	-4.13	down
1358	Zm00001d049165	2.73	0.08	0	-4.96	down
1359	Zm00001d043220	15.06	0.73	0	-4.41	down
1360	Zm00001d021241	6.92	1.27	0	-2.22	down
1361	Zm00001d003151	5.45	0.42	0	-3.4	down
1362	Zm00001d007789	2.22	0.16	0	-3.8	down
1363	Zm00001d012881	44.19	7.98	0	-2.57	down
1364	Zm00001d012937	6.75	0.68	0	-3.39	down
1365	Zm00001d009348	2.1	0.02	0	-5.92	down
1366	Zm00001d044183	0.97	0.04	0	-4.77	down
1367	Zm00001d047240	0.89	0.05	0	-3.78	down
1368	Zm00001d012443	29.8	1.63	0	-4.15	down
1369	Zm00001d033402	19.78	3.29	0	-2.55	down
1370	Zm00001d002164	6.91	1.12	0	-2.37	down
1371	Zm00001d035595	22.98	5.14	0	-2.23	down
1372	Zm00001d021638	1.33	0.08	0	-4.05	down
1373	Zea_mays_newGene_7372	16.57	6.12	0	-2.38	down
1374	Zm00001d047708	2.31	0.09	0	-4.69	down
1375	Zm00001d011144	104.29	22.08	0	-2.5	down
1376	Zm00001d020429	4.87	0.58	0	-3.12	down
1377	Zm00001d025253	1.63	0.17	0	-3.27	down
1378	Zm00001d031349	227.58	36.83	0	-2.68	down
1379	Zm00001d003025	2.18	0.18	0	-3.6	down
1380	Zm00001d040837	42	6.72	0	-2.71	down
1381	Zm00001d019087	3.73	0.57	0	-2.7	down
1382	Zm00001d006711	33.31	4.4	0	-2.99	down
1383	Zm00001d029940	25.07	0.89	0	-4.92	down
1384	Zm00001d018058	2.89	0.24	0	-3.61	down
1385	Zm00001d020521	11.8	2	0	-2.63	down
1386	Zm00001d025031	5.79	1.14	0	-2.41	down
1387	Zm00001d052683	5.82	0.02	0	-7.85	down
1388	Zm00001d018288	5.17	0.26	0	-4.22	down
1389	Zm00001d011845	46.49	8.29	0	-2.59	down
1390	Zm00001d004310	56.66	6.32	0	-3.22	down
1391	Zea_mays_newGene_10607	6.66	0.83	0	-2.75	down
1392	Zm00001d049097	14.83	0.28	0	-5.49	down
1393	Zm00001d036001	28.38	6.38	0	-2.31	down
1394	Zm00001d003155	4.16	0.62	0	-2.74	down
1395	Zm00001d006795	2.14	0.09	0	-4.57	down
1396	Zea_mays_newGene_23697	2.38	0.13	0	-4.39	down
1397	Zm00001d032719	10.6	0.82	0	-3.65	down
1398	Zm00001d029755	10.75	0.89	0	-3.69	down
1399	Zm00001d048957	11.54	1.94	0	-2.64	down
1400	Zm00001d011886	2.8	0.05	0	-5.72	down
1401	Zm00001d021580	5.04	0.7	0	-2.87	down
1402	Zm00001d029461	2.23	0.19	0	-3.45	down
1403	Zm00001d049403	1.68	0.04	0	-5.1	down
1404	Zm00001d018645	4.25	0.09	0	-5.52	down
1405	Zm00001d037978	6.54	1.15	0	-2.57	down
1406	Zm00001d002540	12.34	2.68	0	-2.36	down
1407	Zm00001d043881	7.28	0.72	0	-3.36	down
1408	Zm00001d044036	4.14	0.38	0	-3.35	down
1409	Zm00001d010961	3.82	0.4	0	-3.3	down
1410	Zm00001d048021	89.2	9.49	0	-3.25	down
1411	Zm00001d036060	7.46	0.62	0	-3.2	down
1412	Zm00001d045210	18.32	1.66	0	-3.57	down
1413	Zm00001d020042	73.47	8.89	0	-3.15	down
1414	Zm00001d014493	8.6	0.32	0	-4.67	down
1415	Zm00001d030096	1.17	0.04	0	-4.63	down
1416	Zm00001d018059	1.86	0.16	0	-3.79	down
1417	Zea_mays_newGene_6348	4.83	0.4	0	-3.55	down
1418	Zm00001d022628	0.61	0.03	0	-4.23	down
1419	Zm00001d038165	42.32	8.09	0	-2.47	down
1420	Zm00001d010567	2.85	0.39	0	-2.82	down
1421	Zm00001d052015	14.3	1.6	0	-3.26	down
1422	Zm00001d038791	3.91	0.54	0	-2.91	down
1423	Zm00001d031639	45.11	3.24	0	-3.81	down
1424	Zm00001d022415	405.34	62.6	0	-2.8	down
1425	Zm00001d040148	43.69	1.25	0	-5.1	down
1426	Zm00001d015434	46.47	9.76	0	-2.35	down
1427	Zm00001d019122	12.93	1.9	0	-2.81	down
1428	Zm00001d034836	3.36	0.12	0	-4.62	down
1429	Zm00001d047701	0.82	0.02	0	-6.08	down
1430	Zm00001d050195	6.98	0.91	0	-3.02	down
1431	Zm00001d031192	9.74	0.79	0	-3.65	down
1432	Zm00001d038448	40.39	8.15	0	-2.36	down
1433	Zm00001d044748	0.91	0.03	0	-3.94	down
1434	Zm00001d022130	166.48	35.2	0	-2.34	down
1435	Zm00001d026528	1.8	0.07	0	-4.61	down
1436	Zm00001d010800	1.76	0.12	0	-3.95	down
1437	Zm00001d052375	16.27	1.88	0	-3.33	down
1438	Zm00001d051194	59.29	3.93	0	-3.94	down
1439	Zea_mays_newGene_4830	4.41	0.1	0	-5.49	down
1440	Zm00001d003356	33.85	4.26	0	-3.11	down
1441	Zm00001d020250	2.03	0.11	0	-4.22	down
1442	Zm00001d042371	45.87	7.05	0	-2.83	down
1443	Zm00001d023299	7.92	0.42	0	-4.38	down
1444	Zm00001d015589	7.5	1.04	0	-2.92	down
1445	Zea_mays_newGene_14283	4.07	0.91	0	-3.54	down
1446	Zm00001d037607	34.17	4.4	0	-3.04	down
1447	Zm00001d052962	39.64	4.68	0	-3.21	down
1448	Zm00001d012020	0.93	0.04	0	-4.37	down
1449	Zm00001d006793	3.6	0.31	0	-3.6	down
1450	Zm00001d039086	2.03	0.02	0	-6.36	down
1451	Zea_mays_newGene_3212	1.74	0.28	0	-3.4	down
1452	Zm00001d028654	13.86	2.63	0	-2.45	down
1453	Zm00001d044639	6.47	0.5	0	-3.75	down
1454	Zm00001d051511	16.51	2.92	0	-2.58	down
1455	Zm00001d012527	10.74	1.66	0	-2.81	down
1456	Zm00001d018106	6.27	0.19	0	-4.95	down
1457	Zm00001d007473	3.11	0.08	0	-5.2	down
1458	Zm00001d049882	5.58	0.16	0	-5.15	down
1459	Zm00001d028374	2.49	0.12	0	-4.35	down
1460	Zm00001d007687	42.1	7.19	0	-2.63	down
1461	Zea_mays_newGene_16559	2.84	0.18	0	-3.88	down
1462	Zm00001d016518	6.94	0.19	0	-4.68	down
1463	Zm00001d013794	1.77	0.06	0	-4.69	down
1464	Zm00001d025814	24.23	2.54	0	-3.37	down
1465	Zea_mays_newGene_26188	19.16	3.61	0	-2.56	down
1466	Zm00001d024778	69.06	13.75	0	-2.4	down
1467	Zm00001d036738	59.76	8.98	0	-2.85	down
1468	Zm00001d014625	10.83	2.26	0	-2.35	down
1469	Zm00001d005208	10.98	1.87	0	-2.62	down
1470	Zm00001d049469	6.9	0.9	0	-2.37	down
1471	Zm00001d034655	37.43	7.68	0	-2.39	down
1472	Zm00001d044688	11.32	1.08	0	-3.45	down
1473	Zm00001d040312	0.57	0.04	0	-3.78	down
1474	Zm00001d011133	11.72	0.66	0	-4.22	down
1475	Zm00001d000196	2.46	0.05	0	-5.65	down
1476	Zm00001d009034	1.08	0.04	0	-4.7	down
1477	Zm00001d053926	26.18	3.12	0	-3.18	down
1478	Zm00001d052675	4.53	0.68	0	-3.11	down
1479	Zea_mays_newGene_10462	1.47	0.11	0	-4.43	down
1480	Zm00001d038881	2.55	0.22	0	-3.53	down
1481	Zm00001d037072	5.81	0.48	0	-3.53	down
1482	Zm00001d020552	229.67	49.08	0	-2.32	down
1483	Zea_mays_newGene_17211	3.24	0.1	0	-4.76	down
1484	Zm00001d040461	3	0.13	0	-4.48	down
1485	Zm00001d007706	3.37	0.41	0	-3.1	down
1486	Zm00001d050247	8.6	1.18	0	-2.93	down
1487	Zm00001d037724	11.89	0.04	0	-8.58	down
1488	Zea_mays_newGene_20039	1.99	0.02	0	-6.38	down
1489	Zm00001d017867	10.66	1.1	0	-3.28	down
1490	Zm00001d005018	10.32	2.11	0	-2.36	down
1491	Zm00001d030892	12.43	3.17	0	-2.11	down
1492	Zm00001d014463	9.34	0.9	0	-3.48	down
1493	Zm00001d036812	1.99	0.08	0	-4.65	down
1494	Zm00001d022227	6.14	1.1	0	-2.54	down
1495	Zm00001d049244	106.03	14.76	0	-2.95	down
1496	Zm00001d026695	23.42	3.26	0	-2.89	down
1497	Zm00001d045026	5.74	0.3	0	-4.31	down
1498	Zm00001d019450	7.26	1.07	0	-2.89	down
1499	Zm00001d032187	41.39	8.39	0	-2.37	down
1500	Zm00001d047931	11.32	2.42	0	-2.33	down
1501	Zm00001d040563	4.12	0.73	0	-2.57	down
1502	Zm00001d002377	6.22	0.89	0	-2.85	down
1503	Zm00001d031970	20.74	2.17	0	-3.3	down
1504	Zm00001d044235	14.73	0.46	0	-5.11	down
1505	Zm00001d048294	66.75	10.72	0	-2.76	down
1506	Zm00001d039678	3.74	0.63	0	-2.66	down
1507	Zm00001d039415	36.49	6.35	0	-2.64	down
1508	Zm00001d039529	4.91	0.75	0	-2.92	down
1509	Zm00001d005879	9.04	0.42	0	-4.31	down
1510	Zm00001d021006	69.33	12.1	0	-2.62	down
1511	Zm00001d008271	5.2	0.83	0	-2.66	down
1512	Zea_mays_newGene_28137	9.75	1.32	0	-2.21	down
1513	Zm00001d035253	5.38	0.41	0	-3.8	down
1514	Zm00001d052731	15.95	3.77	0	-2.14	down
1515	Zm00001d027509	1.57	0.14	0	-3.39	down
1516	Zea_mays_newGene_9387	2.24	0.89	0	-2.41	down
1517	Zm00001d017534	16.46	2.2	0	-2.96	down
1518	Zea_mays_newGene_25017	2.9	0.14	0	-4.51	down
1519	Zm00001d043267	56.21	12.47	0	-2.27	down
1520	Zm00001d030998	4.2	0.73	0	-2.29	down
1521	Zm00001d020034	1.26	0.07	0	-4.03	down
1522	Zm00001d007026	8.88	1.02	0	-3.19	down
1523	Zm00001d047758	38.98	8.29	0	-2.33	down
1524	Zm00001d016884	5.78	1.11	0	-2.44	down
1525	Zm00001d012010	10.55	0.79	0	-3.76	down
1526	Zm00001d013327	1.03	0.04	0	-4.56	down
1527	Zm00001d012255	7.25	0.94	0	-2.99	down
1528	Zm00001d020639	7.05	1.69	0	-2.15	down
1529	Zm00001d028780	12.93	2.31	0	-2.54	down
1530	Zm00001d048532	2.26	0.26	0	-3.18	down
1531	Zm00001d023669	22.34	5.37	0	-2.16	down
1532	Zm00001d020910	20.04	1.57	0	-3.8	down
1533	Zea_mays_newGene_15057	20.54	3.28	0	-2.71	down
1534	Zm00001d044766	4.82	1.07	0	-2.22	down
1535	Zm00001d005544	4.43	0.71	0	-2.71	down
1536	Zm00001d023587	19.1	4.92	0	-2.03	down
1537	Zm00001d048215	5.3	0.72	0	-2.92	down
1538	Zm00001d033670	3.9	0.75	0	-2.56	down
1539	Zm00001d019985	4.17	0.43	0	-3.33	down
1540	Zm00001d018010	14.65	2.11	0	-2.83	down
1541	Zm00001d043205	96.49	19.08	0	-2.4	down
1542	Zm00001d043386	7.16	0.27	0	-4.73	down
1543	Zm00001d017152	22.1	1.84	0	-3.61	down
1544	Zm00001d038675	19.18	2.33	0	-2.47	down
1545	Zm00001d027436	19.64	3.61	0	-2.51	down
1546	Zm00001d022374	7.34	1.23	0	-2.7	down
1547	Zm00001d002521	44.99	4.53	0	-3.32	down
1548	Zm00001d016401	66.87	9.97	0	-2.85	down
1549	Zm00001d008980	4.24	0.21	0	-4.34	down
1550	Zm00001d043062	23.45	3.76	0	-2.68	down
1551	Zm00001d020463	39.01	9.53	0	-2.13	down
1552	Zm00001d024017	1.63	0.18	0	-3.22	down
1553	Zm00001d044995	34.81	2.67	0	-3.68	down
1554	Zm00001d025707	13.06	1.9	0	-2.9	down
1555	Zm00001d043336	1.39	0.15	0	-3.35	down
1556	Zm00001d047447	1.55	0.07	0	-4.46	down
1557	Zm00001d010385	2.35	0.05	0	-5.58	down
1558	Zm00001d017547	41.18	8.72	0	-2.33	down
1559	Zm00001d002742	2.69	0.4	0	-2.74	down
1560	Zea_mays_newGene_2270	15.96	1.05	0	-3.96	down
1561	Zm00001d012909	7.93	0.53	0	-3.94	down
1562	Zm00001d039629	5.46	0.5	0	-3.39	down
1563	Zm00001d038584	4.95	0.3	0	-4.02	down
1564	Zm00001d038036	8.64	0.94	0	-3.2	down
1565	Zm00001d008816	53.23	12.21	0	-2.21	down
1566	Zm00001d022188	31.09	13.14	0	-2.07	down
1567	Zea_mays_newGene_7340	1.64	0.18	0	-3.12	down
1568	Zm00001d051088	54.2	7.39	0	-3	down
1569	Zm00001d051239	5.72	0.8	0	-2.93	down
1570	Zm00001d002132	5.66	0.07	0	-6.11	down
1571	Zm00001d005470	3.17	0.22	0	-3.89	down
1572	Zm00001d042963	18.75	0.89	0	-4.25	down
1573	Zm00001d037340	2.65	0.14	0	-4.2	down
1574	Zm00001d003712	149.56	31.37	0	-2.33	down
1575	Zm00001d026514	17.96	3.92	0	-2.32	down
1576	Zm00001d014751	8.41	1.7	0	-2.36	down
1577	Zm00001d025960	1.89	0.03	0	-5.76	down
1578	Zm00001d040614	13.28	3.99	0	-2.44	down
1579	Zm00001d025221	3.5	0.45	0	-2.99	down
1580	Zm00001d028406	16.62	4.12	0	-2.09	down
1581	Zm00001d039325	1.4	0.18	0	-2.99	down
1582	Zm00001d044401	1840.49	330.53	0	-2.52	down
1583	Zm00001d028505	25.25	7.09	0	-2.06	down
1584	Zm00001d023566	8.36	2.11	0	-2.1	down
1585	Zm00001d011396	41.84	9.38	0	-2.21	down
1586	Zm00001d043544	2.51	0.23	0	-3.4	down
1587	Zm00001d025043	3.76	0.45	0	-2.95	down
1588	Zm00001d013947	3.08	0.18	0	-4	down
1589	Zm00001d048604	10.35	2.76	0	-1.99	down
1590	Zm00001d017591	4.42	0.14	0	-4.86	down
1591	Zm00001d013669	141.96	26.37	0	-2.47	down
1592	Zm00001d019525	1.53	0.18	0	-3.12	down
1593	Zm00001d011403	1.88	0.11	0	-3.98	down
1594	Zm00001d024016	3.03	0.28	0	-3.48	down
1595	Zm00001d047764	6.02	0.62	0	-3.31	down
1596	Zm00001d043705	0.73	0.08	0	-3.06	down
1597	Zm00001d008600	9.03	1.85	0	-2.39	down
1598	Zm00001d047260	64.12	15.36	0	-2.13	down
1599	Zm00001d028557	101.37	21.07	0	-2.35	down
1600	Zm00001d008631	1.15	0.21	0	-2.82	down
1601	Zm00001d018400	12.87	1.33	0	-3.27	down
1602	Zm00001d003185	4.33	0.06	0	-6.09	down
1603	Zm00001d040826	6.66	0.65	0	-3.38	down
1604	Zea_mays_newGene_12588	3.57	0.68	0	-2.62	down
1605	Zm00001d011056	107.23	0.09	0	-9.86	down
1606	Zm00001d029515	5.33	0.28	0	-2.72	down
1607	Zm00001d008209	23.99	1.23	0	-4.28	down
1608	Zm00001d041544	1.42	0.08	0	-4.11	down
1609	Zm00001d005936	5.12	0.41	0	-3.69	down
1610	Zm00001d026377	3.01	0.11	0	-4.75	down
1611	Zm00001d020017	2.53	0.3	0	-3.12	down
1612	Zm00001d002066	16.64	1.73	0	-3.3	down
1613	Zm00001d030285	5.79	0.54	0	-3.06	down
1614	Zm00001d021757	1.23	0.06	0	-4.26	down
1615	Zm00001d003153	4.71	0.18	0	-4.38	down
1616	Zm00001d044918	6.48	0.33	0	-4.3	down
1617	Zm00001d013615	8	1.41	0	-2.58	down
1618	Zea_mays_newGene_25258	6.69	1.18	0	-2.55	down
1619	Zm00001d043525	209.54	42.61	0	-2.39	down
1620	Zm00001d016841	4.34	0.23	0	-4.29	down
1621	Zm00001d047562	1.05	0.05	0	-4.27	down
1622	Zm00001d017649	17.67	4.42	0	-2.11	down
1623	Zm00001d029226	2.53	0.26	0	-3.28	down
1624	Zm00001d035447	10.37	2.7	0	-2.04	down
1625	Zea_mays_newGene_22386	1.81	0.08	0	-4.4	down
1626	Zm00001d034205	9.89	1.24	0	-3.02	down
1627	Zm00001d018076	8.92	1.31	0	-2.85	down
1628	Zm00001d012591	8.81	1.95	0	-2.27	down
1629	Zm00001d038529	18.87	5.44	0	-1.99	down
1630	Zm00001d008212	2.07	0.38	0	-2.5	down
1631	Zm00001d041201	5.13	0.47	0	-3.49	down
1632	Zm00001d015614	8.59	0.35	0	-4.52	down
1633	Zm00001d027355	7.31	0.67	0	-3.46	down
1634	Zm00001d015226	19.24	4.67	0	-2.15	down
1635	Zm00001d010244	3.33	0.63	0	-2.46	down
1636	Zm00001d034868	19.36	5.33	0	-2.24	down
1637	Zm00001d043752	9.77	1.38	0	-2.87	down
1638	Zm00001d026224	15.96	1.25	0	-3.12	down
1639	Zm00001d021054	3.29	0.51	0	-2.77	down
1640	Zm00001d037886	10.77	0.8	0	-3.39	down
1641	Zm00001d019250	1.26	0.08	0	-4	down
1642	Zm00001d014291	7.22	1.62	0	-2.21	down
1643	Zm00001d001905	16.96	2.61	0	-2.76	down
1644	Zm00001d043318	9.06	1.08	0	-3.08	down
1645	Zm00001d029934	7.61	0.9	0	-3.18	down
1646	Zm00001d042665	17.32	3.63	0	-2.3	down
1647	Zm00001d053608	13.12	2.28	0	-2.58	down
1648	Zm00001d026271	288.89	44.26	0	-2.8	down
1649	Zm00001d034839	2.62	0.25	0	-3.43	down
1650	Zm00001d007667	2.51	0.33	0	-2.99	down
1651	Zm00001d035503	4.33	0.73	0	-2.64	down
1652	Zm00001d010759	17.99	4.38	0	-2.12	down
1653	Zm00001d047404	6.48	1.56	0	-2.13	down
1654	Zm00001d043912	6.15	0.23	0	-4.69	down
1655	Zm00001d052827	130.58	16.45	0	-3.06	down
1656	Zm00001d044042	7.97	1.8	0	-2.22	down
1657	Zm00001d042511	0.86	0.08	0	-3.55	down
1658	Zm00001d047942	4.65	0.79	0	-2.89	down
1659	Zm00001d008842	1.07	0.06	0	-4.31	down
1660	Zm00001d007076	28.91	7.98	0	-1.94	down
1661	Zm00001d012936	15.98	3.7	0	-2.19	down
1662	Zm00001d050062	1.64	0.23	0	-2.94	down
1663	Zm00001d024376	17.48	2.01	0	-3.14	down
1664	Zm00001d051692	2.33	0.26	0	-3.17	down
1665	Zea_mays_newGene_18879	9.08	0.41	0	-4.71	down
1666	Zea_mays_newGene_12745	1.18	0.1	0	-3.42	down
1667	Zm00001d007793	0.99	0.1	0	-3.36	down
1668	Zm00001d024527	3.2	0.3	0	-3.46	down
1669	Zm00001d007378	48.15	7.75	0	-2.75	down
1670	Zm00001d012479	2.07	0.3	0	-2.79	down
1671	Zm00001d031395	4.17	0.29	0	-3.98	down
1672	Zm00001d044763	11.6	0.39	0	-4.96	down
1673	Zm00001d016180	3.57	0.19	0	-4.31	down
1674	Zm00001d003261	1.2	0.2	0	-2.62	down
1675	Zm00001d043338	7.35	0.32	0	-4.55	down
1676	Zea_mays_newGene_23020	0.99	0.03	0	-5.01	down
1677	Zm00001d025855	5.29	1.36	0	-2.03	down
1678	Zm00001d009116	18.02	1.58	0	-3.61	down
1679	Zm00001d034385	0.75	0.1	0	-2.89	down
1680	Zea_mays_newGene_18365	4.05	0.43	0	-3.34	down
1681	Zm00001d035367	53.43	12.98	0	-2.14	down
1682	Zea_mays_newGene_3350	4.77	1.29	0	-1.96	down
1683	Zm00001d006308	16.63	4.18	0	-2.1	down
1684	Zm00001d015186	29.06	6.89	0	-2.14	down
1685	Zm00001d000424	20.96	5.73	0	-1.94	down
1686	Zm00001d002625	6.72	1.49	0	-2.15	down
1687	Zm00001d012600	0.93	0.1	0	-3.47	down
1688	Zm00001d012402	4.35	0.31	0	-3.85	down
1689	Zm00001d011589	10.35	1.94	0	-2.5	down
1690	Zm00001d018687	0.51	0.07	0	-2.98	down
1691	Zm00001d053889	23.81	5.6	0	-2.13	down
1692	Zm00001d028174	4.94	0.78	0	-2.73	down
1693	Zm00001d008923	6.19	0.74	0	-3.11	down
1694	Zm00001d029974	85.97	22.39	0	-2.02	down
1695	Zm00001d035455	337.75	74.48	0	-2.27	down
1696	Zm00001d020234	8.37	1.23	0	-2.81	down
1697	Zm00001d008485	13.34	0.9	0	-4.01	down
1698	Zea_mays_newGene_25380	37.77	7.3	0	-1.91	down
1699	Zea_mays_newGene_15981	0.74	0.04	0	-4.38	down
1700	Zm00001d041842	3.49	0.19	0	-4.2	down
1701	Zm00001d032404	1.94	0.87	0	-2.35	down
1702	Zm00001d003376	1.97	0.35	0	-2.5	down
1703	Zm00001d039532	1.29	0.04	0	-5.22	down
1704	Zm00001d029601	56.24	13.17	0	-2.2	down
1705	Zm00001d006249	3.16	0.12	0	-4.18	down
1706	Zm00001d034198	17.83	4.5	0	-2.09	down
1707	Zm00001d011013	8.95	2.18	0	-2.16	down
1708	Zm00001d035494	6.95	1.35	0	-2.45	down
1709	Zm00001d044402	3451.96	622.15	0	-2.51	down
1710	Zm00001d027932	12.47	0.66	0	-4.22	down
1711	Zm00001d052442	1.36	0.21	0	-2.91	down
1712	Zm00001d028186	15.76	3.67	0	-2.21	down
1713	Zm00001d002696	1.09	0.1	0	-3.68	down
1714	Zm00001d023735	22.81	1.85	0	-3.61	down
1715	Zm00001d035035	1.82	0.24	0	-2.94	down
1716	Zm00001d002630	13.77	2.41	0	-2.55	down
1717	Zm00001d034175	30.14	3.07	0	-3.38	down
1718	Zm00001d028962	8.02	1.63	0	-2.37	down
1719	Zm00001d031545	40.66	10.99	0	-1.99	down
1720	Zm00001d038476	17.37	0.17	0	-6.61	down
1721	Zm00001d022167	2.09	0.14	0	-3.86	down
1722	Zm00001d009694	3.5	0.61	0	-2.6	down
1723	Zm00001d036787	2.38	0.13	0	-4.13	down
1724	Zm00001d013115	3.66	0.22	0	-3.98	down
1725	Zm00001d023343	376.79	84.52	0	-2.22	down
1726	Zm00001d004867	11.37	0.35	0	-5.04	down
1727	Zm00001d013614	5.49	1.05	0	-2.46	down
1728	Zm00001d024317	2.95	0.18	0	-4.08	down
1729	Zm00001d044358	4.84	1.24	0	-2.05	down
1730	Zm00001d031423	175.08	43.32	0	-2.12	down
1731	Zm00001d023923	2.28	0.27	0	-3.1	down
1732	Zm00001d021948	2.23	0.26	0	-3.15	down
1733	Zm00001d002046	0.59	0.05	0	-3.16	down
1734	Zm00001d045951	5.46	0.78	0	-2.83	down
1735	Zm00001d035775	5.4	0.85	0	-2.73	down
1736	Zm00001d032536	44.13	11.55	0	-2.01	down
1737	Zm00001d008634	17.08	3.81	0	-2.27	down
1738	Zm00001d021995	44.4	7.78	0	-2.57	down
1739	Zm00001d003427	3.78	0.66	0	-2.55	down
1740	Zm00001d029258	28.96	7.06	0	-2.14	down
1741	Zm00001d003202	1.77	0.1	0	-3.87	down
1742	Zm00001d008781	1.94	0.27	0	-2.93	down
1743	Zm00001d053748	9.88	1.5	0	-2.82	down
1744	Zm00001d016130	41.37	13.83	0	-1.95	down
1745	Zm00001d020955	3.77	0.68	0	-2.58	down
1746	Zm00001d020731	3.39	0.64	0	-2.47	down
1747	Zm00001d007764	3.62	0.75	0	-2.32	down
1748	Zm00001d029164	161.8	27.32	0	-2.68	down
1749	Zm00001d032688	29.01	4.88	0	-2.65	down
1750	Zm00001d009552	21.01	6.46	0	-1.95	down
1751	Zm00001d016877	27.37	6.83	0	-2.01	down
1752	Zm00001d014804	8.21	1.87	0	-2.25	down
1753	Zm00001d032932	4.03	0.21	0	-4.22	down
1754	Zm00001d017615	9.66	0.23	0	-5.13	down
1755	Zm00001d022619	11.95	1.88	0	-2.72	down
1756	Zm00001d045127	2.48	0.37	0	-2.78	down
1757	Zm00001d044040	17.92	5.06	0	-1.88	down
1758	Zm00001d036616	4.15	0.47	0	-3.12	down
1759	Zm00001d011638	5.14	2.12	0	-2	down
1760	Zm00001d045342	4.64	1.01	0	-2.27	down
1761	Zea_mays_newGene_2921	3.76	0.58	0	-2.75	down
1762	Zm00001d043547	2.23	0.29	0	-2.99	down
1763	Zm00001d001929	12.91	12.84	0	-1.82	down
1764	Zm00001d038944	12.76	3.21	0	-2.04	down
1765	Zm00001d035662	29.45	6.51	0	-2.27	down
1766	Zea_mays_newGene_18014	4.89	0.9	0	-2.5	down
1767	Zm00001d044387	14.91	0.18	0	-6.32	down
1768	Zm00001d002159	8.65	0.61	0	-3.93	down
1769	Zm00001d015976	210.51	50.48	0	-2.15	down
1770	Zm00001d035467	1.51	0.21	0	-2.85	down
1771	Zm00001d047087	3.69	0.11	0	-5.01	down
1772	Zm00001d015227	14.34	2.24	0	-2.61	down
1773	Zm00001d024268	27.63	1.48	0	-4.37	down
1774	Zm00001d052985	11.02	2.6	0	-2.16	down
1775	Zm00001d014035	3.42	0.6	0	-2.6	down
1776	Zm00001d054031	10.87	3.04	0	-1.94	down
1777	Zm00001d053544	13.39	3.89	0	-1.86	down
1778	Zm00001d027447	9.03	0.36	0	-3.27	down
1779	Zm00001d029968	47.22	7.89	0	-2.61	down
1780	Zm00001d012731	13.94	2.83	0	-2.37	down
1781	Zea_mays_newGene_9943	4.25	0.68	0	-2.74	down
1782	Zm00001d031580	57.79	14.54	0	-2.12	down
1783	Zm00001d020339	8.93	2.42	0	-1.97	down
1784	Zm00001d013230	39.76	4.93	0	-3.12	down
1785	Zm00001d016635	12.75	3.55	0	-1.94	down
1786	Zm00001d011525	26.02	8.25	0	-1.92	down
1787	Zm00001d044100	28.71	1.29	0	-4.55	down
1788	Zm00001d031952	22.16	6.48	0	-1.87	down
1789	Zm00001d027542	35.65	4.03	0	-3.17	down
1790	Zm00001d010421	13.42	2.63	0	-2.33	down
1791	Zm00001d004086	10.97	2.94	0	-1.97	down
1792	Zm00001d028968	70.75	16.62	0	-2.2	down
1793	Zm00001d026392	1.13	0.28	0	-2.82	down
1794	Zm00001d031290	97.54	28.6	0	-1.85	down
1795	Zm00001d010456	15.22	5.99	0	-1.81	down
1796	Zm00001d028482	3.73	0.74	0	-2.38	down
1797	Zm00001d018455	9.93	0.13	0	-6.16	down
1798	Zm00001d010009	13.67	4.3	0	-1.89	down
1799	Zm00001d044250	3.26	0.87	0	-1.97	down
1800	Zm00001d042087	3.95	0.33	0	-3.61	down
1801	Zm00001d027291	369.27	7.67	0	-5.56	down
1802	Zm00001d023335	22.48	5.64	0	-2.09	down
1803	Zm00001d005736	11.46	2.75	0	-1.89	down
1804	Zm00001d038445	1.37	0.2	0	-2.77	down
1805	Zm00001d012557	80.08	22.05	0	-1.94	down
1806	Zm00001d028440	1.8	0.17	0	-3.31	down
1807	Zm00001d031635	6.12	1.16	0	-2.46	down
1808	Zm00001d052478	1.42	0.08	0	-4.17	down
1809	Zm00001d045276	1.76	0.24	0	-2.9	down
1810	Zm00001d007105	7.52	0.19	0	-5.36	down
1811	Zea_mays_newGene_1908	9.42	2.3	0	-2.14	down
1812	Zm00001d017863	10.3	1.46	0	-2.51	down
1813	Zm00001d030004	12.46	2.47	0	-2.45	down
1814	Zm00001d018660	8.89	1.9	0	-2.27	down
1815	Zm00001d019117	36.03	4.26	0	-3.19	down
1816	Zm00001d021246	9.74	2.53	0	-2.06	down
1817	Zm00001d012398	45.9	11.56	0	-2.09	down
1818	Zm00001d014073	43.79	11.19	0	-1.93	down
1819	Zm00001d028912	4.84	0.59	0	-3.12	down
1820	Zm00001d020136	13.06	2.96	0	-2.18	down
1821	Zm00001d054006	68.96	18.95	0	-1.94	down
1822	Zm00001d038177	7.86	1.26	0	-2.72	down
1823	Zm00001d049380	2.98	0.43	0	-2.64	down
1824	Zm00001d039624	102.58	19.99	0	-2.44	down
1825	Zm00001d017409	12.64	3.37	0	-1.99	down
1826	Zm00001d040793	2.05	0.25	0	-3.1	down
1827	Zm00001d028966	25.87	10.86	0	-1.81	down
1828	Zm00001d038284	16.89	2.87	0	-2.66	down
1829	Zm00001d034494	9.17	1.06	0	-3.13	down
1830	Zm00001d009568	60.83	15.94	0	-2.01	down
1831	Zm00001d039077	6.61	0.85	0	-3.07	down
1832	Zm00001d053859	46.72	12.02	0	-2.06	down
1833	Zm00001d047621	4.13	0.5	0	-3.05	down
1834	Zm00001d052053	20.37	5.82	0	-2.19	down
1835	Zm00001d014007	94.11	24.37	0	-2.04	down
1836	Zm00001d005841	7.04	0.51	0	-3.76	down
1837	Zm00001d033616	13.95	2.69	0	-1.84	down
1838	Zm00001d008311	0.41	0.02	0	-3.98	down
1839	Zm00001d014102	2.5	0.11	0	-4.44	down
1840	Zea_mays_newGene_3299	2.15	0.17	0	-3.29	down
1841	Zm00001d034189	15.19	3.38	0	-2.28	down
1842	Zm00001d014780	14.66	3.48	0	-2.12	down
1843	Zm00001d048131	3.88	0.85	0	-2.28	down
1844	Zm00001d042098	4.2	0.13	0	-4.93	down
1845	Zm00001d012328	1.35	0.2	0	-2.79	down
1846	Zm00001d048639	35.65	6.71	0	-2.54	down
1847	Zm00001d008269	0.83	0.08	0	-2.9	down
1848	Zm00001d005875	5.99	0.69	0	-3.1	down
1849	Zm00001d008320	29.39	8.94	0	-1.82	down
1850	Zea_mays_newGene_20584	2.25	0.23	0	-3.04	down
1851	Zm00001d006311	14.51	4.19	0	-1.78	down
1852	Zea_mays_newGene_15951	14.19	0.74	0	-4.06	down
1853	Zm00001d012304	7.69	0.8	0	-3.32	down
1854	Zm00001d031267	15.05	4.57	0	-1.8	down
1855	Zm00001d004497	4.46	0.12	0	-5.13	down
1856	Zm00001d026369	31.79	10.52	0	-2.04	down
1857	Zm00001d038346	2.26	0.29	0	-3.04	down
1858	Zm00001d017780	20.21	5.55	0	-1.97	down
1859	Zm00001d023856	85.33	27.11	0	-1.74	down
1860	Zm00001d037828	2.25	0.21	0	-3.41	down
1861	Zm00001d050350	2.58	0.5	0	-2.44	down
1862	Zm00001d026568	1.64	0.27	0	-2.5	down
1863	Zm00001d037435	6.8	0.85	0	-3.01	down
1864	Zm00001d025294	7.26	1.62	0	-2.24	down
1865	Zm00001d051552	2.65	0.4	0	-2.78	down
1866	Zm00001d024965	47.59	14.26	0	-1.82	down
1867	Zm00001d044270	7.21	0.74	0	-3.29	down
1868	Zm00001d012177	14.34	4.03	0	-1.91	down
1869	Zea_mays_newGene_3656	1.46	0.12	0	-3.54	down
1870	Zea_mays_newGene_20663	16.71	0.14	0	-6.82	down
1871	Zm00001d049768	39.51	12.52	0	-1.74	down
1872	Zm00001d029033	15.69	4.03	0	-1.99	down
1873	Zm00001d039517	8.31	2.11	0	-2.17	down
1874	Zm00001d013302	4.03	0.22	0	-4.19	down
1875	Zm00001d004700	14.46	3.44	0	-2.15	down
1876	Zm00001d047042	3.38	0.29	0	-3.58	down
1877	Zm00001d036615	5.66	0.56	0	-3.39	down
1878	Zm00001d025901	37.92	8.63	0	-2.23	down
1879	Zea_mays_newGene_11820	4.14	1.04	0	-1.9	down
1880	Zm00001d003850	49.91	15.51	0	-1.76	down
1881	Zm00001d007162	32.11	0.65	0	-5.37	down
1882	Zm00001d018597	9.04	1.46	0	-2.67	down
1883	Zm00001d039822	0.97	0.16	0	-2.6	down
1884	Zm00001d052264	4.3	0.48	0	-3.16	down
1885	Zm00001d021226	5.67	0.3	0	-4.33	down
1886	Zm00001d051334	7.37	1.82	0	-2.07	down
1887	Zm00001d013101	3.63	0.34	0	-2.47	down
1888	Zm00001d013736	23.33	5.71	0	-2.08	down
1889	Zm00001d018028	25.28	1.08	0	-4.52	down
1890	Zm00001d021639	2.03	0.31	0	-2.83	down
1891	Zm00001d044167	6.13	1.43	0	-2.18	down
1892	Zm00001d053293	2.01	0.17	0	-3.45	down
1893	Zm00001d002965	26.46	3.16	0	-3.09	down
1894	Zm00001d013057	2.39	0.31	0	-2.98	down
1895	Zm00001d042868	8.39	1.84	0	-2.13	down
1896	Zm00001d050103	7.23	2.02	0	-1.92	down
1897	Zm00001d045348	2.41	0.33	0	-2.89	down
1898	Zm00001d042122	27.14	1.66	0	-4	down
1899	Zm00001d026192	2.61	0.48	0	-2.37	down
1900	Zm00001d049579	3.49	0.65	0	-2.45	down
1901	Zm00001d049602	8.32	1.44	0	-2.64	down
1902	Zm00001d020925	6.02	0.81	0	-2.9	down
1903	Zm00001d004079	5.95	1.07	0	-2.55	down
1904	Zm00001d012532	20.42	5.1	0	-2.08	down
1905	Zea_mays_newGene_7451	16.7	0.2	0	-6.46	down
1906	Zm00001d029099	44.94	2.35	0	-4.22	down
1907	Zm00001d031749	71.66	22.83	0	-1.89	down
1908	Zm00001d020364	4.88	0.56	0	-3.11	down
1909	Zm00001d040724	2.59	0.62	0	-2.22	down
1910	Zm00001d000294	5.15	0.18	0	-4.74	down
1911	Zm00001d009554	17.67	5.77	0	-1.71	down
1912	Zm00001d044078	15.09	1.68	0	-3.15	down
1913	Zm00001d026600	3.69	0.75	0	-2.36	down
1914	Zm00001d016306	1.47	0.16	0	-3.18	down
1915	Zm00001d053818	5.8	1.3	0	-2.09	down
1916	Zea_mays_newGene_15904	4.42	1.61	0	-3.01	down
1917	Zm00001d020306	11.39	3.41	0	-1.83	down
1918	Zm00001d043911	36.72	10.74	0	-1.85	down
1919	Zm00001d017968	4.1	0.4	0	-3.32	down
1920	Zm00001d020585	10.66	2.03	0	-2.47	down
1921	Zm00001d033633	18.72	2.79	0	-2.84	down
1922	Zm00001d053301	16.64	6.14	0	-1.72	down
1923	Zm00001d045125	43.9	11.34	0	-2.07	down
1924	Zm00001d034217	8.52	2.01	0	-2.15	down
1925	Zm00001d015925	1.75	0.14	0	-3.67	down
1926	Zm00001d038487	3.61	0.47	0	-2.86	down
1927	Zm00001d038793	3.52	0.67	0	-2.43	down
1928	Zm00001d006701	61.64	18.7	0	-1.82	down
1929	Zm00001d009814	5.57	0.74	0	-3.07	down
1930	Zm00001d012581	2.36	0.06	0	-5.32	down
1931	Zm00001d003019	2.95	0.5	0	-2.52	down
1932	Zm00001d016744	6.77	1.74	0	-2.03	down
1933	Zm00001d034601	301.12	85.75	0	-1.9	down
1934	Zm00001d053282	6.42	1.94	0	-1.82	down
1935	Zm00001d039537	7.46	2.44	0	-1.89	down
1936	Zm00001d044261	8.81	2.33	0	-1.98	down
1937	Zm00001d008827	4.41	1	0	-2.21	down
1938	Zm00001d012556	2.92	0.07	0	-5.14	down
1939	Zea_mays_newGene_887	0.63	0.07	0	-3.1	down
1940	Zea_mays_newGene_13594	3.96	0.37	0	-3.27	down
1941	Zm00001d044771	2.68	0.33	0	-3	down
1942	Zm00001d021879	4.13	0.59	0	-2.8	down
1943	Zm00001d012642	1.41	0.07	0	-4.34	down
1944	Zm00001d024821	1.46	0.25	0	-2.55	down
1945	Zm00001d022126	17.72	5.99	0	-1.64	down
1946	Zm00001d052488	1.2	0.26	0	-2.28	down
1947	Zm00001d002261	1.06	0.09	0	-3.49	down
1948	Zm00001d012627	11.22	1.98	0	-2.53	down
1949	Zm00001d036004	4.55	1.37	0	-1.86	down
1950	Zm00001d029853	35.16	7.3	0	-2.35	down
1951	Zm00001d028679	23.69	7.05	0	-1.85	down
1952	Zm00001d028649	3.43	0.77	0	-2.2	down
1953	Zm00001d022109	2.4	0.22	0	-3.42	down
1954	Zm00001d011654	7.72	0.4	0	-4.28	down
1955	Zm00001d027352	6.24	1.17	0	-2.49	down
1956	Zm00001d022241	31.95	5.4	0	-2.55	down
1957	Zm00001d005995	1.94	0.37	0	-2.27	down
1958	Zm00001d008200	70.69	22.37	0	-1.75	down
1959	Zm00001d034503	4.21	0.89	0	-2.3	down
1960	Zm00001d019254	2.37	0.41	0	-2.62	down
1961	Zm00001d029397	1.26	0.24	0	-2.48	down
1962	Zm00001d016332	58.5	17.35	0	-1.85	down
1963	Zm00001d036737	54.69	14.99	0	-1.95	down
1964	Zm00001d042293	3.71	0.42	0	-2.1	down
1965	Zm00001d032142	2.4	0.53	0	-2.18	down
1966	Zm00001d021454	6.14	0.37	0	-4.07	down
1967	Zm00001d039858	4.94	1.27	0	-2.07	down
1968	Zm00001d047470	176.43	50.98	0	-1.87	down
1969	Zm00001d036609	11.96	2.95	0	-1.99	down
1970	Zea_mays_newGene_12844	16.3	5.78	0	-1.62	down
1971	Zea_mays_newGene_14478	7.89	2.1	0	-2.2	down
1972	Zm00001d020267	38.98	9.81	0	-2.11	down
1973	Zm00001d042114	19.16	4.52	0	-2.17	down
1974	Zm00001d016457	2.76	0.4	0	-2.9	down
1975	Zm00001d011838	3.05	0.45	0	-2.84	down
1976	Zm00001d002198	4.53	0.44	0	-3.53	down
1977	Zea_mays_newGene_26889	3.41	0.81	0	-2.11	down
1978	Zm00001d039439	25.69	8.25	0	-1.71	down
1979	Zm00001d051420	25.67	5.86	0	-2.19	down
1980	Zm00001d002522	32.3	6.07	0	-2.49	down
1981	Zm00001d040795	2.53	0.56	0	-2.2	down
1982	Zm00001d030028	34	10.42	0	-1.79	down
1983	Zm00001d038746	1.03	0.07	0	-3.82	down
1984	Zm00001d006390	2.43	0.19	0	-3.72	down
1985	Zm00001d036640	8.57	2.03	0	-2.15	down
1986	Zm00001d037610	2.93	0.2	0	-3.89	down
1987	Zm00001d042800	5.4	1.53	0	-1.88	down
1988	Zm00001d047272	12.09	3.08	0	-2.06	down
1989	Zm00001d032576	74.96	19.55	0	-2.01	down
1990	Zm00001d011023	2.79	0.37	0	-2.97	down
1991	Zm00001d006505	6.96	2.14	0	-1.79	down
1992	Zm00001d037181	12.41	3.31	0	-1.97	down
1993	Zm00001d011639	2.16	0.2	0	-3.38	down
1994	Zm00001d003091	13.97	1.03	0	-3.88	down
1995	Zm00001d025864	2.21	0.22	0	-3.35	down
1996	Zm00001d005190	5.27	0.95	0	-2.58	down
1997	Zm00001d012749	10.83	3.06	0	-1.92	down
1998	Zm00001d017866	17.73	3.03	0	-2.43	down
[truncated: 1,627 more rows]
