# Supplementary material for: Integrated IBD Analysis, GWAS Analysis and Transcriptome Analysis to Identify the Candidate Genes for White Spot Disease in Maize
Source: Int J Mol Sci. 2023 Jun 11;24(12):10005. doi: 10.3390/ijms241210005 (PMC10298249; doi:10.3390/ijms241210005)
Supplement: Supplementary file 1 [file ijms-24-10005-s001.zip › Table S9 The genes identified in the longest IBD segment.xlsx]

## Sheet: Sheet1
Table S9 The genes identified in the longest IBD segment
FPs	No.	Gene
QB512	1	Zm00001d049288
	2	Zm00001d049326
	3	Zm00001d049351
	4	Zm00001d049365
	5	Zm00001d049371
	6	Zm00001d049443
	7	Zm00001d049496
	8	Zm00001d049499
	9	Zm00001d049505
	10	Zm00001d049561
	11	Zm00001d049565
	12	Zm00001d049573
	13	Zm00001d049578
	14	Zm00001d049617
	15	Zm00001d049628
	16	Zm00001d049632
	17	Zm00001d049641
	18	Zm00001d049676
	19	Zm00001d049688
	20	Zm00001d049718
	21	Zm00001d049729
	22	Zm00001d049742
	23	Zm00001d049750
	24	Zm00001d049760
	25	Zm00001d049777
	26	Zm00001d049781
	27	Zm00001d049798
	28	Zm00001d049813
	29	Zm00001d049821
	30	Zm00001d049831
	31	Zm00001d049834
	32	Zm00001d049835
	33	Zm00001d049905
	34	Zm00001d049930
	35	Zm00001d049939
	36	Zm00001d049987
	37	Zm00001d049990
	38	Zm00001d050051
	39	Zm00001d050091
	40	Zm00001d050109
	41	Zm00001d050164
	42	Zm00001d050225
	43	Zm00001d050244
	44	Zm00001d050266
	45	Zm00001d050267
	46	Zm00001d050293
	47	Zm00001d050324
	48	Zm00001d050368
	49	Zm00001d050380
	50	Zm00001d050406
	51	Zm00001d050422
	52	Zm00001d050567
	53	Zm00001d000117
	54	Zm00001d050824
	55	Zm00001d050848
	56	Zm00001d050928
	57	Zm00001d050947
	58	Zm00001d050974
	59	Zm00001d051057
	60	Zm00001d051075
	61	Zm00001d051111
	62	Zm00001d051135
QR273	1	Zm00001d019377
	2	Zm00001d019666
	3	Zm00001d019677
	4	Zm00001d019696
	5	Zm00001d019944
	6	Zm00001d019948
	7	Zm00001d019949
HCL645	1	Zm00001d004921
	2	Zm00001d004986
	3	Zm00001d005002
	4	Zm00001d004979
	5	Zm00001d004993
	6	Zm00001d005008
	7	Zm00001d005056
	8	Zm00001d005127
	9	Zm00001d005156
	10	Zm00001d005169
	11	Zm00001d005188
	12	Zm00001d005338
	13	Zm00001d005347
	14	Zm00001d005334
	15	Zm00001d005370
	16	Zm00001d005373
	17	Zm00001d005421
	18	Zm00001d005431
	19	Zm00001d005470
	20	Zm00001d005573
	21	Zm00001d005584
	22	Zm00001d005590
	23	Zm00001d005627
	24	Zm00001d005662
	25	Zm00001d005658
	26	Zm00001d005632
	27	Zm00001d005675
	28	Zm00001d005737
	29	Zm00001d005762
	30	Zm00001d005788
	31	Zm00001d005823
	32	Zm00001d005833
	33	Zm00001d005950
	34	Zm00001d005897
	35	Zm00001d005933
	36	Zm00001d006099
	37	Zm00001d006124
	38	Zm00001d006125
	39	Zm00001d006126
	40	Zm00001d006063
	41	Zm00001d006389
	42	Zm00001d006415
	43	Zm00001d006471
	44	Zm00001d006480
	45	Zm00001d021672
	46	Zm00001d006610
	47	Zm00001d007383
	48	Zm00001d006185
	49	Zm00001d007444
